# Supplementary material for: Wnt activity reveals context-specific genetic effects on gene regulation in neural progenitors
Source: bioRxiv. 2023 Apr 19:2023.02.07.527357. Originally published 2023 Feb 7. Preprint. [Version 2] doi: 10.1101/2023.02.07.527357 (PMC9934631; doi:10.1101/2023.02.07.527357)
Supplement: Supplement 4 [file media-4.xlsx]

## Sheet: A. WNT3A vs Vehicle
gene_id

## Sheet: B. CHIR vs Vehicle
gene_id

## Sheet: C. WNT3A+XAV vs WNT3A
gene_id
