# Supplementary material for: Wnt activity reveals context-specific genetic effects on gene regulation in neural progenitors
Source: bioRxiv. 2023 Apr 19:2023.02.07.527357. Originally published 2023 Feb 7. Preprint. [Version 2] doi: 10.1101/2023.02.07.527357 (PMC9934631; doi:10.1101/2023.02.07.527357)
Supplement: Supplement 7 [file media-7.xlsx]

## Sheet: Sheet 1
status
