# Supplementary material for: Wnt activity reveals context-specific genetic effects on gene regulation in neural progenitors
Source: bioRxiv. 2023 Apr 19:2023.02.07.527357. Originally published 2023 Feb 7. Preprint. [Version 2] doi: 10.1101/2023.02.07.527357 (PMC9934631; doi:10.1101/2023.02.07.527357)
Supplement: Supplement 17 [file media-17.xlsx]

## Sheet: A. Vehicle
gene_chr

## Sheet: B. WNT3A
gene_chr

## Sheet: C. CHIR
gene_chr
