# Supplementary material for: Wnt activity reveals context-specific genetic effects on gene regulation in neural progenitors
Source: bioRxiv. 2023 Apr 19:2023.02.07.527357. Originally published 2023 Feb 7. Preprint. [Version 2] doi: 10.1101/2023.02.07.527357 (PMC9934631; doi:10.1101/2023.02.07.527357)
Supplement: Supplement 19 [file media-19.xlsx]

## Sheet: res.eQTLgtxCheck.DRAFT2lesscols
condition	gene	GWAS.phenotype	chr	WntPos	GWAS.Pos	r2_current_study	r2_1kGEUR	WntindexSNP	Pheno2indexrsID	gtxSigInLocus_Brain_Cortex	gtxSigInLocus_Brain_Frontal_Cortex_BA9	gtxSigInLocus_Adipose_Subcutaneous
veh,WNT3A,CHIR	TRIOBP	IDP_T1_SIENAX_CSF_normalised_volume	chr22	37787840	37742372	0.37663	0.734282	chr22:37787840:C:T	rs4396807	TRUE	TRUE	TRUE
veh,WNT3A,CHIR	TRIOBP	IDP_T1_SIENAX_CSF_unnormalised_volume	chr22	37787840	37742372	0.37663	0.734282	chr22:37787840:C:T	rs4396807	TRUE	TRUE	TRUE
veh	ARL17A	IDP_T1_SIENAX_white_normalised_volume	chr17	46770341	46273553	0.151222	0.77252	chr17:46770341:C:G	rs2696546	TRUE	TRUE	TRUE
WNT3A	LRRC37A2	IDP_T1_SIENAX_white_normalised_volume	chr17	45706437	45588102	NA	0.948544	chr17:45706437:A:G	rs2458198	TRUE	TRUE	TRUE
veh,WNT3A	ARHGAP27	IDP_T1_SIENAX_white_normalised_volume	chr17	45493041	45588102	NA	0.755009	chr17:45493041:C:T	rs2458198	TRUE	TRUE	TRUE
veh,CHIR	KANSL1-AS1	IDP_T1_SIENAX_white_normalised_volume	chr17	45680084	45588102	NA	0.90866	chr17:45680084:C:A	rs2458198	TRUE	TRUE	TRUE
CHIR	LRRC37A2	IDP_T1_SIENAX_white_normalised_volume	chr17	45636824	45588102	NA	0.979372	chr17:45636824:A:T	rs2458198	TRUE	TRUE	TRUE
veh,WNT3A,CHIR	ABHD12	IDP_T1_SIENAX_white_normalised_volume	chr20	25399957	25239216	0.230334	0.624676	chr20:25399957:G:A	rs6050472	TRUE	TRUE	TRUE
CHIR	ARL17A	IDP_T1_SIENAX_white_normalised_volume	chr17	46788237	46490875	NA	0.629905	chr17:46788237:T:C	chr17:44568241:CT:C	TRUE	TRUE	TRUE
veh,WNT3A	ENSG00000267198	IDP_T1_SIENAX_white_normalised_volume	chr17	45680084	45588102	NA	0.90866	chr17:45680084:C:A	rs2458198	TRUE	TRUE	TRUE
WNT3A	LRRC37A	IDP_T1_SIENAX_white_normalised_volume	chr17	45706437	45588102	NA	0.948544	chr17:45706437:A:G	rs2458198	TRUE	TRUE	TRUE
veh,WNT3A,CHIR	ENSG00000285668	IDP_T1_SIENAX_white_normalised_volume	chr17	45680084	45588102	NA	0.90866	chr17:45680084:C:A	rs2458198	TRUE	TRUE	TRUE
CHIR	LRRC37A	IDP_T1_SIENAX_white_normalised_volume	chr17	45636824	45588102	NA	0.979372	chr17:45636824:A:T	rs2458198	TRUE	TRUE	TRUE
WNT3A	FAM215B	IDP_T1_SIENAX_white_normalised_volume	chr17	45636824	45588102	NA	0.979372	chr17:45636824:A:T	rs2458198	TRUE	TRUE	TRUE
WNT3A	LRRC37A	IDP_T1_SIENAX_white_unnormalised_volume	chr17	45706437	45588102	NA	0.948544	chr17:45706437:A:G	rs2458198	TRUE	TRUE	TRUE
CHIR	ARL17A	IDP_T1_SIENAX_white_unnormalised_volume	chr17	46788237	46490875	NA	0.629905	chr17:46788237:T:C	chr17:44568241:CT:C	TRUE	TRUE	TRUE
veh,CHIR	KANSL1-AS1	IDP_T1_SIENAX_white_unnormalised_volume	chr17	45680084	45588102	NA	0.90866	chr17:45680084:C:A	rs2458198	TRUE	TRUE	TRUE
veh,WNT3A	ENSG00000267198	IDP_T1_SIENAX_white_unnormalised_volume	chr17	45680084	45588102	NA	0.90866	chr17:45680084:C:A	rs2458198	TRUE	TRUE	TRUE
veh,WNT3A,CHIR	ENSG00000285668	IDP_T1_SIENAX_white_unnormalised_volume	chr17	45680084	45588102	NA	0.90866	chr17:45680084:C:A	rs2458198	TRUE	TRUE	TRUE
WNT3A	LRRC37A2	IDP_T1_SIENAX_white_unnormalised_volume	chr17	45706437	45588102	NA	0.948544	chr17:45706437:A:G	rs2458198	TRUE	TRUE	TRUE
veh	ARL17A	IDP_T1_SIENAX_white_unnormalised_volume	chr17	46770341	46273553	0.151222	0.77252	chr17:46770341:C:G	rs2696546	TRUE	TRUE	TRUE
veh,WNT3A,CHIR	ABHD12	IDP_T1_SIENAX_white_unnormalised_volume	chr20	25399957	25239216	0.230334	0.624676	chr20:25399957:G:A	rs6050472	TRUE	TRUE	TRUE
veh,WNT3A	ARHGAP27	IDP_T1_SIENAX_white_unnormalised_volume	chr17	45493041	45588102	NA	0.755009	chr17:45493041:C:T	rs2458198	TRUE	TRUE	TRUE
CHIR	LRRC37A	IDP_T1_SIENAX_white_unnormalised_volume	chr17	45636824	45588102	NA	0.979372	chr17:45636824:A:T	rs2458198	TRUE	TRUE	TRUE
CHIR	LRRC37A2	IDP_T1_SIENAX_white_unnormalised_volume	chr17	45636824	45588102	NA	0.979372	chr17:45636824:A:T	rs2458198	TRUE	TRUE	TRUE
WNT3A	FAM215B	IDP_T1_SIENAX_white_unnormalised_volume	chr17	45636824	45588102	NA	0.979372	chr17:45636824:A:T	rs2458198	TRUE	TRUE	TRUE
WNT3A	FAM215B	IDP_T1_SIENAX_brain-normalised_volume	chr17	45636824	45609054	NA	0.994833	chr17:45636824:A:T	rs440778	TRUE	TRUE	TRUE
CHIR	LRRC37A	IDP_T1_SIENAX_brain-normalised_volume	chr17	45636824	45609054	NA	0.994833	chr17:45636824:A:T	rs440778	TRUE	TRUE	TRUE
CHIR	ARL17A	IDP_T1_SIENAX_brain-normalised_volume	chr17	46788237	46548500	NA	0.632362	chr17:46788237:T:C	rs199913382	TRUE	TRUE	TRUE
veh,CHIR	KANSL1-AS1	IDP_T1_SIENAX_brain-normalised_volume	chr17	45680084	45609054	NA	0.924161	chr17:45680084:C:A	rs440778	TRUE	TRUE	TRUE
veh	ARL17A	IDP_T1_SIENAX_brain-normalised_volume	chr17	46770341	46548500	NA	0.77252	chr17:46770341:C:G	rs199913382	TRUE	TRUE	TRUE
CHIR	LRRC37A2	IDP_T1_SIENAX_brain-normalised_volume	chr17	45636824	45609054	NA	0.994833	chr17:45636824:A:T	rs440778	TRUE	TRUE	TRUE
veh,WNT3A	ARHGAP27	IDP_T1_SIENAX_brain-normalised_volume	chr17	45493041	45609054	NA	0.770058	chr17:45493041:C:T	rs440778	TRUE	TRUE	TRUE
WNT3A	LRRC37A	IDP_T1_SIENAX_brain-normalised_volume	chr17	45706437	45609054	NA	0.964017	chr17:45706437:A:G	rs440778	TRUE	TRUE	TRUE
WNT3A	LRRC37A2	IDP_T1_SIENAX_brain-normalised_volume	chr17	45706437	45609054	NA	0.964017	chr17:45706437:A:G	rs440778	TRUE	TRUE	TRUE
veh,WNT3A,CHIR	ENSG00000285668	IDP_T1_SIENAX_brain-normalised_volume	chr17	45680084	45609054	NA	0.924161	chr17:45680084:C:A	rs440778	TRUE	TRUE	TRUE
veh,WNT3A	ENSG00000267198	IDP_T1_SIENAX_brain-normalised_volume	chr17	45680084	45609054	NA	0.924161	chr17:45680084:C:A	rs440778	TRUE	TRUE	TRUE
veh	ARL17A	IDP_T1_SIENAX_brain-unnormalised_volume	chr17	46770341	46548500	NA	0.77252	chr17:46770341:C:G	rs199913382	TRUE	TRUE	TRUE
CHIR	ARL17A	IDP_T1_SIENAX_brain-unnormalised_volume	chr17	46788237	46548500	NA	0.632362	chr17:46788237:T:C	rs199913382	TRUE	TRUE	TRUE
veh,WNT3A,CHIR	ENSG00000285668	IDP_T1_SIENAX_brain-unnormalised_volume	chr17	45680084	45609054	NA	0.924161	chr17:45680084:C:A	rs440778	TRUE	TRUE	TRUE
CHIR	LRRC37A2	IDP_T1_SIENAX_brain-unnormalised_volume	chr17	45636824	45609054	NA	0.994833	chr17:45636824:A:T	rs440778	TRUE	TRUE	TRUE
CHIR	LRRC37A	IDP_T1_SIENAX_brain-unnormalised_volume	chr17	45636824	45609054	NA	0.994833	chr17:45636824:A:T	rs440778	TRUE	TRUE	TRUE
WNT3A	LRRC37A2	IDP_T1_SIENAX_brain-unnormalised_volume	chr17	45706437	45609054	NA	0.964017	chr17:45706437:A:G	rs440778	TRUE	TRUE	TRUE
veh,WNT3A	ARHGAP27	IDP_T1_SIENAX_brain-unnormalised_volume	chr17	45493041	45609054	NA	0.770058	chr17:45493041:C:T	rs440778	TRUE	TRUE	TRUE
veh,WNT3A	ENSG00000267198	IDP_T1_SIENAX_brain-unnormalised_volume	chr17	45680084	45609054	NA	0.924161	chr17:45680084:C:A	rs440778	TRUE	TRUE	TRUE
WNT3A	FAM215B	IDP_T1_SIENAX_brain-unnormalised_volume	chr17	45636824	45609054	NA	0.994833	chr17:45636824:A:T	rs440778	TRUE	TRUE	TRUE
WNT3A	LRRC37A	IDP_T1_SIENAX_brain-unnormalised_volume	chr17	45706437	45609054	NA	0.964017	chr17:45706437:A:G	rs440778	TRUE	TRUE	TRUE
veh,CHIR	KANSL1-AS1	IDP_T1_SIENAX_brain-unnormalised_volume	chr17	45680084	45609054	NA	0.924161	chr17:45680084:C:A	rs440778	TRUE	TRUE	TRUE
veh	SHTN1	IDP_T1_FIRST_right_putamen_volume	chr10	116936755	116884159	0.811305	0.907839	chr10:116936755:A:T	rs2257791	FALSE	FALSE	TRUE
WNT3A,CHIR	ENO4	IDP_T1_FIRST_right_putamen_volume	chr10	116974835	116884159	0.537729	0.902158	chr10:116974835:T:C	rs2257791	FALSE	FALSE	TRUE
WNT3A,CHIR	SHTN1	IDP_T1_FIRST_right_putamen_volume	chr10	116974835	116884159	0.537729	0.902158	chr10:116974835:T:C	rs2257791	FALSE	FALSE	TRUE
veh,WNT3A,CHIR	ABHD12	IDP_T1_FIRST_left_pallidum_volume	chr20	25399957	25285236	0.701729	0.972722	chr20:25399957:G:A	rs2257464	TRUE	TRUE	TRUE
WNT3A	SMIM19	IDP_T1_FIRST_left_pallidum_volume	chr8	42555793	42590257	0.672504	0.83123	chr8:42555793:G:A	rs2923402	TRUE	TRUE	TRUE
WNT3A	SMIM19	IDP_T1_FIRST_right_pallidum_volume	chr8	42555793	42590257	0.672504	0.83123	chr8:42555793:G:A	rs2923402	TRUE	TRUE	TRUE
CHIR	TRIM32	IDP_T1_FIRST_left_hippocampus_volume	chr9	116495908	116491844	0.909099	0.86711	chr9:116495908:C:T	rs11794318	FALSE	FALSE	FALSE
WNT3A	F8A1	IDP_T1_FIRST_brain_stem+4th_ventricle_volume	chrX	155636194	155200937	0.906959	NA	chrX:155636194:A:G	rs4893075	TRUE	TRUE	TRUE
veh,WNT3A,CHIR	TMLHE	IDP_T1_FIRST_brain_stem+4th_ventricle_volume	chrX	155304373	155200937	0.793609	NA	chrX:155304373:T:C	rs4893075	TRUE	TRUE	TRUE
veh,WNT3A,CHIR	ABHD12	IDP_T1_FIRST_brain_stem+4th_ventricle_volume	chr20	25399957	25202012	0.603499	0.637402	chr20:25399957:G:A	rs6138536	TRUE	TRUE	TRUE
veh	ENSG00000224216	IDP_T1_FIRST_brain_stem+4th_ventricle_volume	chrX	155304373	155200937	0.793609	NA	chrX:155304373:T:C	rs4893075	TRUE	TRUE	TRUE
WNT3A	ENSG00000224216	IDP_T1_FIRST_brain_stem+4th_ventricle_volume	chrX	155548462	155200937	0.741647	NA	chrX:155548462:A:G	rs4893075	TRUE	TRUE	TRUE
veh	ENSG00000225393	IDP_T1_FIRST_brain_stem+4th_ventricle_volume	chrX	155642082	155200937	0.783911	NA	chrX:155642082:C:T	rs4893075	TRUE	TRUE	TRUE
CHIR	F8A1	IDP_T1_FIRST_brain_stem+4th_ventricle_volume	chrX	155617174	155200937	1	NA	chrX:155617174:A:G	rs4893075	TRUE	TRUE	TRUE
WNT3A	ENSG00000225393	IDP_T1_FIRST_brain_stem+4th_ventricle_volume	chrX	155548462	155200937	0.741647	NA	chrX:155548462:A:G	rs4893075	TRUE	TRUE	TRUE
veh	RAB39B	IDP_T1_FIRST_brain_stem+4th_ventricle_volume	chrX	155636194	155200937	0.906959	NA	chrX:155636194:A:G	rs4893075	TRUE	TRUE	TRUE
veh	F8A1	IDP_T1_FIRST_brain_stem+4th_ventricle_volume	chrX	155286328	155200937	0.876909	NA	chrX:155286328:G:A	rs4893075	TRUE	TRUE	TRUE
CHIR	ENSG00000225393	IDP_T1_FIRST_brain_stem+4th_ventricle_volume	chrX	155251151	155200937	0.820243	NA	chrX:155251151:T:C	rs4893075	TRUE	TRUE	TRUE
veh	SHTN1	IDP_T1_FAST_ROIs_R_insular_cortex	chr10	116936755	116884159	0.811305	0.907839	chr10:116936755:A:T	rs2257791	FALSE	FALSE	TRUE
WNT3A,CHIR	ENO4	IDP_T1_FAST_ROIs_R_insular_cortex	chr10	116974835	116884159	0.537729	0.902158	chr10:116974835:T:C	rs2257791	FALSE	FALSE	TRUE
WNT3A,CHIR	SHTN1	IDP_T1_FAST_ROIs_R_insular_cortex	chr10	116974835	116884159	0.537729	0.902158	chr10:116974835:T:C	rs2257791	FALSE	FALSE	TRUE
veh	NDUFAF2	IDP_T1_FAST_ROIs_L_latocc_cortex_inf	chr5	60885673	61134259	0.32279	0.708251	chr5:60885673:T:C	rs750992812	TRUE	FALSE	FALSE
WNT3A	NDUFAF2	IDP_T1_FAST_ROIs_L_latocc_cortex_inf	chr5	60874510	61134259	0.363638	0.845816	chr5:60874510:A:G	rs750992812	TRUE	FALSE	FALSE
WNT3A	LRRC37A	IDP_T1_FAST_ROIs_R_intracalc_cortex	chr17	45706437	45579261	NA	0.763599	chr17:45706437:A:G	rs2463518	TRUE	TRUE	TRUE
veh,WNT3A	ENSG00000267198	IDP_T1_FAST_ROIs_R_intracalc_cortex	chr17	45680084	45579261	NA	0.820097	chr17:45680084:C:A	rs2463518	TRUE	TRUE	TRUE
CHIR	ST7L	IDP_T1_FAST_ROIs_R_intracalc_cortex	chr1	112659586	112520503	0.691635	0.843708	chr1:112659586:C:T	rs910697	TRUE	TRUE	TRUE
veh,WNT3A,CHIR	ENSG00000285668	IDP_T1_FAST_ROIs_R_intracalc_cortex	chr17	45680084	45579261	NA	0.820097	chr17:45680084:C:A	rs2463518	TRUE	TRUE	TRUE
WNT3A	LRRC37A2	IDP_T1_FAST_ROIs_R_intracalc_cortex	chr17	45706437	45579261	NA	0.763599	chr17:45706437:A:G	rs2463518	TRUE	TRUE	TRUE
CHIR	LRRC37A	IDP_T1_FAST_ROIs_R_intracalc_cortex	chr17	45636824	45579261	NA	0.785354	chr17:45636824:A:T	rs2463518	TRUE	TRUE	TRUE
veh,CHIR	KANSL1-AS1	IDP_T1_FAST_ROIs_R_intracalc_cortex	chr17	45680084	45579261	NA	0.820097	chr17:45680084:C:A	rs2463518	TRUE	TRUE	TRUE
CHIR	LRRC37A2	IDP_T1_FAST_ROIs_R_intracalc_cortex	chr17	45636824	45579261	NA	0.785354	chr17:45636824:A:T	rs2463518	TRUE	TRUE	TRUE
veh	ST7L	IDP_T1_FAST_ROIs_R_intracalc_cortex	chr1	112626827	112520503	0.730554	0.82733	chr1:112626827:G:A	rs910697	TRUE	TRUE	TRUE
WNT3A	ST7L	IDP_T1_FAST_ROIs_R_intracalc_cortex	chr1	112691834	112520503	0.65689	0.824501	chr1:112691834:G:A	rs910697	TRUE	TRUE	TRUE
WNT3A	FAM215B	IDP_T1_FAST_ROIs_R_intracalc_cortex	chr17	45636824	45579261	NA	0.785354	chr17:45636824:A:T	rs2463518	TRUE	TRUE	TRUE
WNT3A	CENPW	IDP_T1_FAST_ROIs_L_subcallosal_cortex	chr6	126340008	126544738	0.854966	0.726714	chr6:126340008:T:C	rs6925689	FALSE	FALSE	TRUE
WNT3A	CENPW	IDP_T1_FAST_ROIs_R_subcallosal_cortex	chr6	126340008	126340712	1	0.984946	chr6:126340008:T:C	rs9375435	FALSE	FALSE	TRUE
CHIR	CENPW	IDP_T1_FAST_ROIs_R_subcallosal_cortex	chr6	126304471	126340712	0.682291	0.531659	chr6:126304471:G:T	rs9375435	FALSE	FALSE	TRUE
WNT3A	CENPW	IDP_T1_FAST_ROIs_L_front_orb_cortex	chr6	126340008	126368521	NA	0.985048	chr6:126340008:T:C	rs796708168	FALSE	FALSE	TRUE
veh	PIP4K2A	IDP_T1_FAST_ROIs_L_front_orb_cortex	chr10	21765843	21514492	NA	0.65604	chr10:21765843:C:CA	rs370354743	FALSE	FALSE	FALSE
CHIR	CENPW	IDP_T1_FAST_ROIs_R_front_orb_cortex	chr6	126304471	126380821	0.629994	0.534134	chr6:126304471:G:T	rs1361262	FALSE	FALSE	TRUE
WNT3A	CENPW	IDP_T1_FAST_ROIs_R_front_orb_cortex	chr6	126340008	126380821	0.951539	0.98868	chr6:126340008:T:C	rs1361262	FALSE	FALSE	TRUE
veh,WNT3A,CHIR	ENSG00000285668	IDP_T1_FAST_ROIs_L_lingual_gyrus	chr17	45680084	46140529	NA	0.758026	chr17:45680084:C:A	rs369541018	TRUE	TRUE	TRUE
veh,CHIR	KANSL1-AS1	IDP_T1_FAST_ROIs_L_lingual_gyrus	chr17	45680084	46140529	NA	0.758026	chr17:45680084:C:A	rs369541018	TRUE	TRUE	TRUE
WNT3A	LRRC37A	IDP_T1_FAST_ROIs_L_lingual_gyrus	chr17	45706437	46140529	NA	0.801835	chr17:45706437:A:G	rs369541018	TRUE	TRUE	TRUE
CHIR	ENSG00000267198	IDP_T1_FAST_ROIs_L_lingual_gyrus	chr17	46036724	46140529	NA	0.821431	chr17:46036724:CT:C	rs369541018	FALSE	FALSE	FALSE
CHIR	ENSG00000131484	IDP_T1_FAST_ROIs_L_lingual_gyrus	chr17	45846971	46140529	NA	0.812259	chr17:45846971:A:C	rs369541018	TRUE	TRUE	TRUE
veh,WNT3A	ENSG00000267198	IDP_T1_FAST_ROIs_L_lingual_gyrus	chr17	45680084	46140529	NA	0.758026	chr17:45680084:C:A	rs369541018	TRUE	TRUE	TRUE
WNT3A	LRRC37A2	IDP_T1_FAST_ROIs_L_lingual_gyrus	chr17	45706437	46140529	NA	0.801835	chr17:45706437:A:G	rs369541018	TRUE	TRUE	TRUE
veh	LRRC37A	IDP_T1_FAST_ROIs_L_planum_polare	chr17	46131998	46631370	NA	0.633132	chr17:46131998:G:A	rs369268849	TRUE	TRUE	TRUE
veh	ENSG00000267246	IDP_T1_FAST_ROIs_L_planum_polare	chr17	46161205	46631370	NA	0.609016	chr17:46161205:C:G	rs369268849	TRUE	TRUE	TRUE
veh	FAM215B	IDP_T1_FAST_ROIs_L_planum_polare	chr17	46131998	46631370	NA	0.633132	chr17:46131998:G:A	rs369268849	TRUE	TRUE	TRUE
WNT3A,CHIR	ENSG00000267246	IDP_T1_FAST_ROIs_L_planum_polare	chr17	46185975	46631370	NA	0.610111	chr17:46185975:GA:G	rs369268849	FALSE	FALSE	FALSE
veh	ARL17A	IDP_T1_FAST_ROIs_L_planum_polare	chr17	46770341	46631370	NA	0.738872	chr17:46770341:C:G	rs369268849	TRUE	TRUE	TRUE
WNT3A	CENPW	IDP_T1_FAST_ROIs_L_planum_polare	chr6	126340008	126421582	NA	0.962419	chr6:126340008:T:C	chr6:126742728:CT:C	FALSE	FALSE	TRUE
veh	LRRC37A2	IDP_T1_FAST_ROIs_L_planum_polare	chr17	46227518	46631370	NA	0.624299	chr17:46227518:C:T	rs369268849	TRUE	TRUE	TRUE
WNT3A	NSF	IDP_T1_FAST_ROIs_L_planum_polare	chr17	46723974	46631370	NA	0.85464	chr17:46723974:C:T	rs369268849	TRUE	TRUE	TRUE
veh,WNT3A,CHIR	KANSL1	IDP_T1_FAST_ROIs_L_planum_polare	chr17	46282936	46631370	NA	0.697758	chr17:46282936:C:T	rs369268849	TRUE	TRUE	TRUE
veh	LRRC37A	IDP_T1_FAST_ROIs_R_planum_polare	chr17	46131998	46003858	0.856014	1	chr17:46131998:G:A	rs17573509	TRUE	TRUE	TRUE
WNT3A	LRRC37A	IDP_T1_FAST_ROIs_R_planum_polare	chr17	45706437	46003858	0.843473	0.964017	chr17:45706437:A:G	rs17573509	TRUE	TRUE	TRUE
CHIR	ENSG00000131484	IDP_T1_FAST_ROIs_R_planum_polare	chr17	45846971	46003858	0.421828	0.979738	chr17:45846971:A:C	rs17573509	TRUE	TRUE	TRUE
WNT3A	KANSL1-AS1	IDP_T1_FAST_ROIs_R_planum_polare	chr17	46124781	46003858	0.923507	0.994833	chr17:46124781:A:G	rs17573509	TRUE	TRUE	TRUE
veh,WNT3A	ENSG00000267198	IDP_T1_FAST_ROIs_R_planum_polare	chr17	45680084	46003858	0.765851	0.924161	chr17:45680084:C:A	rs17573509	TRUE	TRUE	TRUE
WNT3A	LRRC37A2	IDP_T1_FAST_ROIs_R_planum_polare	chr17	45706437	46003858	0.843473	0.964017	chr17:45706437:A:G	rs17573509	TRUE	TRUE	TRUE
veh,WNT3A,CHIR	ENSG00000285668	IDP_T1_FAST_ROIs_R_planum_polare	chr17	45680084	46003858	0.765851	0.924161	chr17:45680084:C:A	rs17573509	TRUE	TRUE	TRUE
CHIR	ENSG00000267198	IDP_T1_FAST_ROIs_R_planum_polare	chr17	46036724	46003858	0.923507	0.994833	chr17:46036724:CT:C	rs17573509	TRUE	TRUE	TRUE
WNT3A	FAM215B	IDP_T1_FAST_ROIs_R_planum_polare	chr17	45636824	46003858	0.776858	0.994833	chr17:45636824:A:T	rs17573509	TRUE	TRUE	TRUE
veh,CHIR	KANSL1-AS1	IDP_T1_FAST_ROIs_R_planum_polare	chr17	45680084	46003858	0.765851	0.924161	chr17:45680084:C:A	rs17573509	TRUE	TRUE	TRUE
WNT3A,CHIR	ENSG00000267246	IDP_T1_FAST_ROIs_R_planum_polare	chr17	46185975	46003858	0.65032	0.9697	chr17:46185975:GA:G	rs17573509	TRUE	TRUE	TRUE
veh	ARL17A	IDP_T1_FAST_ROIs_R_planum_polare	chr17	46770341	46740042	0.0931045	0.875417	chr17:46770341:C:G	rs199445	TRUE	TRUE	TRUE
veh	ENSG00000267246	IDP_T1_FAST_ROIs_R_planum_polare	chr17	46161205	46003858	0.512379	0.965022	chr17:46161205:C:G	rs17573509	TRUE	TRUE	TRUE
veh	FAM215B	IDP_T1_FAST_ROIs_R_planum_polare	chr17	46131998	46003858	0.856014	1	chr17:46131998:G:A	rs17573509	TRUE	TRUE	TRUE
CHIR	LRRC37A	IDP_T1_FAST_ROIs_R_planum_polare	chr17	45636824	46003858	0.776858	0.994833	chr17:45636824:A:T	rs17573509	TRUE	TRUE	TRUE
WNT3A	NSF	IDP_T1_FAST_ROIs_R_planum_polare	chr17	46723974	46740042	0.261624	0.81535	chr17:46723974:C:T	rs199445	TRUE	TRUE	TRUE
veh,WNT3A,CHIR	KANSL1	IDP_T1_FAST_ROIs_R_planum_polare	chr17	46282936	46740042	0.445941	0.941046	chr17:46282936:C:T	rs199445	TRUE	TRUE	TRUE
CHIR	ARL17A	IDP_T1_FAST_ROIs_R_planum_polare	chr17	46788237	46740042	0.0886868	0.710404	chr17:46788237:T:C	rs199445	TRUE	TRUE	TRUE
veh	LRRC37A2	IDP_T1_FAST_ROIs_R_planum_polare	chr17	46227518	46003858	0.856014	0.989703	chr17:46227518:C:T	rs17573509	TRUE	TRUE	TRUE
CHIR	LRRC37A2	IDP_T1_FAST_ROIs_R_planum_polare	chr17	45636824	46003858	0.776858	0.994833	chr17:45636824:A:T	rs17573509	TRUE	TRUE	TRUE
WNT3A	PM20D1	IDP_T1_FAST_ROIs_L_thalamus	chr1	205790067	205820154	0.964163	0.927359	chr1:205790067:G:A	rs823080	TRUE	TRUE	TRUE
veh	PLEKHG3	IDP_T1_FAST_ROIs_L_thalamus	chr14	64739775	64741308	0.92519	0.994293	chr14:64739775:T:G	rs229650	FALSE	FALSE	FALSE
WNT3A	ENSG00000286619	IDP_T1_FAST_ROIs_L_thalamus	chr1	205790067	205820154	0.964163	0.927359	chr1:205790067:G:A	rs823080	TRUE	TRUE	TRUE
veh,CHIR	PM20D1	IDP_T1_FAST_ROIs_L_thalamus	chr1	205813590	205820154	1	0.992177	chr1:205813590:A:G	rs823080	TRUE	TRUE	TRUE
veh,CHIR	ENSG00000286619	IDP_T1_FAST_ROIs_L_thalamus	chr1	205813590	205820154	1	0.992177	chr1:205813590:A:G	rs823080	TRUE	TRUE	TRUE
WNT3A	PM20D1	IDP_T1_FAST_ROIs_R_thalamus	chr1	205790067	205830859	NA	0.907363	chr1:205790067:G:A	rs1772143	TRUE	TRUE	TRUE
veh,CHIR	ENSG00000286619	IDP_T1_FAST_ROIs_R_thalamus	chr1	205813590	205830859	NA	0.972603	chr1:205813590:A:G	rs1772143	TRUE	TRUE	TRUE
WNT3A	ENSG00000286619	IDP_T1_FAST_ROIs_R_thalamus	chr1	205790067	205830859	NA	0.907363	chr1:205790067:G:A	rs1772143	TRUE	TRUE	TRUE
veh	PLEKHG3	IDP_T1_FAST_ROIs_R_thalamus	chr14	64739775	64739775	1	1	chr14:64739775:T:G	rs229651	FALSE	FALSE	FALSE
veh,CHIR	PM20D1	IDP_T1_FAST_ROIs_R_thalamus	chr1	205813590	205830859	NA	0.972603	chr1:205813590:A:G	rs1772143	TRUE	TRUE	TRUE
WNT3A,CHIR	EIF2AK3	IDP_T1_FAST_ROIs_R_thalamus	chr2	88575373	88580546	0.643007	0.762596	chr2:88575373:C:A	rs6739095	FALSE	TRUE	TRUE
WNT3A	ENSG00000229178	IDP_T1_FAST_ROIs_R_thalamus	chr3	195821265	195948890	NA	0.638878	chr3:195821265:C:T	rs56133758	TRUE	TRUE	TRUE
WNT3A	LRRC37A	IDP_T1_FAST_ROIs_L_caudate	chr17	45706437	45418054	NA	0.675614	chr17:45706437:A:G	rs12936645	TRUE	TRUE	TRUE
veh,WNT3A	ENSG00000267198	IDP_T1_FAST_ROIs_L_caudate	chr17	45680084	45418054	NA	0.648207	chr17:45680084:C:A	rs12936645	TRUE	TRUE	TRUE
veh,WNT3A,CHIR	ENSG00000285668	IDP_T1_FAST_ROIs_L_caudate	chr17	45680084	45418054	NA	0.648207	chr17:45680084:C:A	rs12936645	TRUE	TRUE	TRUE
WNT3A	LRRC37A2	IDP_T1_FAST_ROIs_L_caudate	chr17	45706437	45418054	NA	0.675614	chr17:45706437:A:G	rs12936645	TRUE	TRUE	TRUE
veh,CHIR	KANSL1-AS1	IDP_T1_FAST_ROIs_L_caudate	chr17	45680084	45418054	NA	0.648207	chr17:45680084:C:A	rs12936645	TRUE	TRUE	TRUE
CHIR	ENSG00000131484	IDP_T1_FAST_ROIs_L_caudate	chr17	45846971	45418054	NA	0.693338	chr17:45846971:A:C	rs12936645	TRUE	TRUE	TRUE
CHIR	LRRC37A2	IDP_T1_FAST_ROIs_L_caudate	chr17	45636824	45418054	NA	0.709779	chr17:45636824:A:T	rs12936645	FALSE	FALSE	FALSE
veh,WNT3A,CHIR	DCAKD	IDP_T1_FAST_ROIs_L_caudate	chr17	45055362	45095110	NA	0.631519	chr17:45055362:GTTTA:G	chr17:43172478:CTT:C	TRUE	TRUE	TRUE
CHIR	LRRC37A	IDP_T1_FAST_ROIs_L_caudate	chr17	45636824	45418054	NA	0.709779	chr17:45636824:A:T	rs12936645	FALSE	FALSE	FALSE
WNT3A	FAM215B	IDP_T1_FAST_ROIs_L_caudate	chr17	45636824	45418054	NA	0.709779	chr17:45636824:A:T	rs12936645	FALSE	FALSE	FALSE
veh,WNT3A,CHIR	DCAKD	IDP_T1_FAST_ROIs_R_caudate	chr17	45055362	45095110	NA	0.631519	chr17:45055362:GTTTA:G	chr17:43172478:CTT:C	TRUE	TRUE	TRUE
WNT3A,CHIR	ASNSD1	IDP_T1_FAST_ROIs_L_putamen	chr2	189661479	189661498	0.823258	0.995024	chr2:189661479:C:T	rs1132360	TRUE	TRUE	TRUE
veh	ASNSD1	IDP_T1_FAST_ROIs_L_putamen	chr2	189707337	189661498	0.872413	0.975399	chr2:189707337:G:A	rs1132360	TRUE	TRUE	TRUE
CHIR	ORMDL1	IDP_T1_FAST_ROIs_L_putamen	chr2	189713238	189661498	0.834742	0.990113	chr2:189713238:G:A	rs1132360	TRUE	TRUE	TRUE
veh,WNT3A	ENSG00000267198	IDP_T1_FAST_ROIs_L_pallidum	chr17	45680084	46003858	0.765851	0.924161	chr17:45680084:C:A	rs17573509	TRUE	TRUE	TRUE
veh	FAM215B	IDP_T1_FAST_ROIs_L_pallidum	chr17	46131998	46003858	0.856014	1	chr17:46131998:G:A	rs17573509	TRUE	TRUE	TRUE
WNT3A,CHIR	ENSG00000267246	IDP_T1_FAST_ROIs_L_pallidum	chr17	46185975	46003858	0.65032	0.9697	chr17:46185975:GA:G	rs17573509	TRUE	TRUE	TRUE
WNT3A	FAM215B	IDP_T1_FAST_ROIs_L_pallidum	chr17	45636824	46003858	0.776858	0.994833	chr17:45636824:A:T	rs17573509	TRUE	TRUE	TRUE
WNT3A	SMIM19	IDP_T1_FAST_ROIs_L_pallidum	chr8	42555793	42590257	0.672504	0.83123	chr8:42555793:G:A	rs2923402	TRUE	TRUE	TRUE
veh	LRRC37A	IDP_T1_FAST_ROIs_L_pallidum	chr17	46131998	46003858	0.856014	1	chr17:46131998:G:A	rs17573509	TRUE	TRUE	TRUE
WNT3A	LRRC37A	IDP_T1_FAST_ROIs_L_pallidum	chr17	45706437	46003858	0.843473	0.964017	chr17:45706437:A:G	rs17573509	TRUE	TRUE	TRUE
WNT3A	KANSL1-AS1	IDP_T1_FAST_ROIs_L_pallidum	chr17	46124781	46003858	0.923507	0.994833	chr17:46124781:A:G	rs17573509	TRUE	TRUE	TRUE
veh,WNT3A,CHIR	KANSL1	IDP_T1_FAST_ROIs_L_pallidum	chr17	46282936	46003858	0.843473	0.929032	chr17:46282936:C:T	rs17573509	TRUE	TRUE	TRUE
WNT3A	NSF	IDP_T1_FAST_ROIs_L_pallidum	chr17	46723974	46227518	0.0777336	0.709153	chr17:46723974:C:T	rs2261497	TRUE	TRUE	TRUE
CHIR	ENSG00000267198	IDP_T1_FAST_ROIs_L_pallidum	chr17	46036724	46003858	0.923507	0.994833	chr17:46036724:CT:C	rs17573509	TRUE	TRUE	TRUE
veh	LRRC37A2	IDP_T1_FAST_ROIs_L_pallidum	chr17	46227518	46003858	0.856014	0.989703	chr17:46227518:C:T	rs17573509	TRUE	TRUE	TRUE
veh	ENSG00000267246	IDP_T1_FAST_ROIs_L_pallidum	chr17	46161205	46003858	0.512379	0.965022	chr17:46161205:C:G	rs17573509	TRUE	TRUE	TRUE
CHIR	LRRC37A	IDP_T1_FAST_ROIs_L_pallidum	chr17	45636824	46003858	0.776858	0.994833	chr17:45636824:A:T	rs17573509	TRUE	TRUE	TRUE
CHIR	ENSG00000131484	IDP_T1_FAST_ROIs_L_pallidum	chr17	45846971	46003858	0.421828	0.979738	chr17:45846971:A:C	rs17573509	TRUE	TRUE	TRUE
CHIR	LRRC37A2	IDP_T1_FAST_ROIs_L_pallidum	chr17	45636824	46003858	0.776858	0.994833	chr17:45636824:A:T	rs17573509	TRUE	TRUE	TRUE
veh,CHIR	KANSL1-AS1	IDP_T1_FAST_ROIs_L_pallidum	chr17	45680084	46003858	0.765851	0.924161	chr17:45680084:C:A	rs17573509	TRUE	TRUE	TRUE
veh,WNT3A,CHIR	ENSG00000285668	IDP_T1_FAST_ROIs_L_pallidum	chr17	45680084	46003858	0.765851	0.924161	chr17:45680084:C:A	rs17573509	TRUE	TRUE	TRUE
WNT3A	LRRC37A2	IDP_T1_FAST_ROIs_L_pallidum	chr17	45706437	46003858	0.843473	0.964017	chr17:45706437:A:G	rs17573509	TRUE	TRUE	TRUE
veh,WNT3A	ARHGAP27	IDP_T1_FAST_ROIs_L_pallidum	chr17	45493041	45961419	0.619605	0.725879	chr17:45493041:C:T	rs62063281	TRUE	TRUE	TRUE
veh	FAM215B	IDP_T1_FAST_ROIs_R_pallidum	chr17	46131998	45674547	0.143246	0.871914	chr17:46131998:G:A	rs1635291	TRUE	TRUE	TRUE
veh,CHIR	KANSL1-AS1	IDP_T1_FAST_ROIs_R_pallidum	chr17	45680084	45674547	0.184684	0.808121	chr17:45680084:C:A	rs1635291	TRUE	TRUE	TRUE
CHIR	ENSG00000131484	IDP_T1_FAST_ROIs_R_pallidum	chr17	45846971	45674547	0.376842	0.86253	chr17:45846971:A:C	rs1635291	TRUE	TRUE	TRUE
CHIR	LRRC37A	IDP_T1_FAST_ROIs_R_pallidum	chr17	45636824	45674547	0.168449	0.87706	chr17:45636824:A:T	rs1635291	TRUE	TRUE	TRUE
WNT3A	FAM215B	IDP_T1_FAST_ROIs_R_pallidum	chr17	45636824	45674547	0.168449	0.87706	chr17:45636824:A:T	rs1635291	TRUE	TRUE	TRUE
veh	ARL17A	IDP_T1_FAST_ROIs_R_pallidum	chr17	46770341	46273029	NA	0.663206	chr17:46770341:C:G	rs2696547	TRUE	TRUE	TRUE
veh,WNT3A	ARHGAP27	IDP_T1_FAST_ROIs_R_pallidum	chr17	45493041	45674547	0.186055	0.689499	chr17:45493041:C:T	rs1635291	TRUE	TRUE	TRUE
veh,WNT3A	ENSG00000267198	IDP_T1_FAST_ROIs_R_pallidum	chr17	45680084	45674547	0.184684	0.808121	chr17:45680084:C:A	rs1635291	TRUE	TRUE	TRUE
veh	ENSG00000267246	IDP_T1_FAST_ROIs_R_pallidum	chr17	46161205	45674547	0.283403	0.846958	chr17:46161205:C:G	rs1635291	TRUE	TRUE	TRUE
WNT3A	SMIM19	IDP_T1_FAST_ROIs_R_pallidum	chr8	42555793	42590257	0.672504	0.83123	chr8:42555793:G:A	rs2923402	TRUE	TRUE	TRUE
veh,WNT3A,CHIR	ENSG00000285668	IDP_T1_FAST_ROIs_R_pallidum	chr17	45680084	45674547	0.184684	0.808121	chr17:45680084:C:A	rs1635291	TRUE	TRUE	TRUE
WNT3A	LRRC37A	IDP_T1_FAST_ROIs_R_pallidum	chr17	45706437	45674547	0.197632	0.850423	chr17:45706437:A:G	rs1635291	TRUE	TRUE	TRUE
WNT3A	NSF	IDP_T1_FAST_ROIs_R_pallidum	chr17	46723974	46227518	0.0777336	0.709153	chr17:46723974:C:T	rs2261497	TRUE	TRUE	TRUE
CHIR	ENSG00000267198	IDP_T1_FAST_ROIs_R_pallidum	chr17	46036724	45674547	0.130688	0.867709	chr17:46036724:CT:C	rs1635291	TRUE	TRUE	TRUE
veh	LRRC37A2	IDP_T1_FAST_ROIs_R_pallidum	chr17	46227518	46105866	NA	0.944657	chr17:46227518:C:T	chr17:44183232:C:G	TRUE	TRUE	TRUE
CHIR	LRRC37A2	IDP_T1_FAST_ROIs_R_pallidum	chr17	45636824	45674547	0.168449	0.87706	chr17:45636824:A:T	rs1635291	TRUE	TRUE	TRUE
veh	LRRC37A	IDP_T1_FAST_ROIs_R_pallidum	chr17	46131998	45674547	0.143246	0.871914	chr17:46131998:G:A	rs1635291	TRUE	TRUE	TRUE
WNT3A,CHIR	ENSG00000267246	IDP_T1_FAST_ROIs_R_pallidum	chr17	46185975	46105866	NA	0.925982	chr17:46185975:GA:G	chr17:44183232:C:G	TRUE	TRUE	TRUE
WNT3A	KANSL1-AS1	IDP_T1_FAST_ROIs_R_pallidum	chr17	46124781	45674547	0.168449	0.867709	chr17:46124781:A:G	rs1635291	TRUE	TRUE	TRUE
WNT3A	LRRC37A2	IDP_T1_FAST_ROIs_R_pallidum	chr17	45706437	45674547	0.197632	0.850423	chr17:45706437:A:G	rs1635291	TRUE	TRUE	TRUE
veh,WNT3A,CHIR	KANSL1	IDP_T1_FAST_ROIs_R_pallidum	chr17	46282936	46105866	NA	0.881266	chr17:46282936:C:T	chr17:44183232:C:G	TRUE	TRUE	TRUE
CHIR	TRIM32	IDP_T1_FAST_ROIs_L_hippocampus	chr9	116495908	116482904	0.931301	0.844622	chr9:116495908:C:T	rs7030607	FALSE	FALSE	FALSE
veh,WNT3A,CHIR	RAET1G	IDP_T1_FAST_ROIs_R_hippocampus	chr6	149864373	149588797	0.189698	0.607329	chr6:149864373:T:A	rs9322189	TRUE	TRUE	TRUE
veh,WNT3A,CHIR	RAET1E	IDP_T1_FAST_ROIs_R_hippocampus	chr6	149864373	149588797	0.189698	0.607329	chr6:149864373:T:A	rs9322189	TRUE	TRUE	TRUE
CHIR	TRIM32	IDP_T1_FAST_ROIs_R_hippocampus	chr9	116495908	116485695	0.845853	0.862857	chr9:116495908:C:T	rs7020341	FALSE	FALSE	FALSE
veh,WNT3A,CHIR	ABHD12	IDP_T1_FAST_ROIs_L_ventral_striatum	chr20	25399957	25378697	NA	0.755331	chr20:25399957:G:A	chr20:25359333:CTT:C	TRUE	TRUE	TRUE
veh,WNT3A,CHIR	ABHD12	IDP_T1_FAST_ROIs_R_ventral_striatum	chr20	25399957	25227636	0.788351	0.800748	chr20:25399957:G:A	rs3746337	TRUE	TRUE	TRUE
veh	WASHC3	IDP_T1_FAST_ROIs_L_cerebellum_I-IV	chr12	102005576	102015768	0.847208	0.657966	chr12:102005576:T:C	rs10860831	TRUE	TRUE	TRUE
WNT3A	WASHC3	IDP_T1_FAST_ROIs_L_cerebellum_I-IV	chr12	102061951	102015768	0.800621	0.67032	chr12:102061951:G:A	rs10860831	TRUE	TRUE	TRUE
veh	WASHC3	IDP_T1_FAST_ROIs_R_cerebellum_I-IV	chr12	102005576	102048650	0.195638	0.601848	chr12:102005576:T:C	rs35872193	TRUE	TRUE	TRUE
WNT3A	WASHC3	IDP_T1_FAST_ROIs_R_cerebellum_I-IV	chr12	102061951	102048650	0.126863	0.613688	chr12:102061951:G:A	rs35872193	TRUE	TRUE	TRUE
veh	WASHC3	IDP_T1_FAST_ROIs_L_cerebellum_V	chr12	102005576	102015768	0.847208	0.657966	chr12:102005576:T:C	rs10860831	TRUE	TRUE	TRUE
WNT3A	WASHC3	IDP_T1_FAST_ROIs_L_cerebellum_V	chr12	102061951	102015768	0.800621	0.67032	chr12:102061951:G:A	rs10860831	TRUE	TRUE	TRUE
veh,WNT3A	OGFOD2	IDP_T1_FAST_ROIs_R_cerebellum_V	chr12	123035524	123301945	0.586862	0.666939	chr12:123035524:C:T	rs10846507	FALSE	FALSE	TRUE
CHIR	OGFOD2	IDP_T1_FAST_ROIs_R_cerebellum_V	chr12	123057059	123301945	0.555738	0.676108	chr12:123057059:C:T	rs10846507	FALSE	FALSE	TRUE
WNT3A	WASHC3	IDP_T1_FAST_ROIs_L_cerebellum_VI	chr12	102061951	102013654	0.763713	0.67032	chr12:102061951:G:A	rs7971939	TRUE	TRUE	TRUE
veh	WASHC3	IDP_T1_FAST_ROIs_L_cerebellum_VI	chr12	102005576	102013654	0.81377	0.657966	chr12:102005576:T:C	rs7971939	TRUE	TRUE	TRUE
veh	WASHC3	IDP_T1_FAST_ROIs_R_cerebellum_crus_I	chr12	102005576	102048650	0.195638	0.601848	chr12:102005576:T:C	rs35872193	TRUE	TRUE	TRUE
CHIR	ACTR1A	IDP_T1_FAST_ROIs_L_cerebellum_crus_II	chr10	102530705	102518861	0.551004	0.824624	chr10:102530705:C:T	rs11191313	TRUE	FALSE	TRUE
WNT3A	WASHC3	IDP_T1_FAST_ROIs_L_cerebellum_crus_II	chr12	102061951	102015768	0.800621	0.67032	chr12:102061951:G:A	rs10860831	TRUE	TRUE	TRUE
veh,WNT3A	ACTR1A	IDP_T1_FAST_ROIs_L_cerebellum_crus_II	chr10	102498810	102518861	0.655989	0.98564	chr10:102498810:A:G	rs11191313	TRUE	FALSE	TRUE
veh	WASHC3	IDP_T1_FAST_ROIs_L_cerebellum_crus_II	chr12	102005576	102015768	0.847208	0.657966	chr12:102005576:T:C	rs10860831	TRUE	TRUE	TRUE
veh	WASHC3	IDP_T1_FAST_ROIs_R_cerebellum_crus_II	chr12	102005576	102048650	0.195638	0.601848	chr12:102005576:T:C	rs35872193	TRUE	TRUE	TRUE
veh,WNT3A	ARHGAP27	IDP_T1_FAST_ROIs_R_cerebellum_crus_II	chr17	45493041	45948522	0.304352	0.729752	chr17:45493041:C:T	rs242559	TRUE	TRUE	TRUE
CHIR	ACTR1A	IDP_T1_FAST_ROIs_R_cerebellum_crus_II	chr10	102530705	102518861	0.551004	0.824624	chr10:102530705:C:T	rs11191313	TRUE	FALSE	TRUE
veh,WNT3A	ACTR1A	IDP_T1_FAST_ROIs_R_cerebellum_crus_II	chr10	102498810	102518861	0.655989	0.98564	chr10:102498810:A:G	rs11191313	TRUE	FALSE	TRUE
WNT3A	WASHC3	IDP_T1_FAST_ROIs_R_cerebellum_crus_II	chr12	102061951	102048650	0.126863	0.613688	chr12:102061951:G:A	rs35872193	TRUE	TRUE	TRUE
veh	WASHC3	IDP_T1_FAST_ROIs_L_cerebellum_VIIb	chr12	102005576	102048650	0.195638	0.601848	chr12:102005576:T:C	rs35872193	TRUE	TRUE	TRUE
WNT3A	WASHC3	IDP_T1_FAST_ROIs_L_cerebellum_VIIb	chr12	102061951	102048650	0.126863	0.613688	chr12:102061951:G:A	rs35872193	TRUE	TRUE	TRUE
WNT3A	WASHC3	IDP_T1_FAST_ROIs_R_cerebellum_VIIb	chr12	102061951	102015768	0.800621	0.67032	chr12:102061951:G:A	rs10860831	TRUE	TRUE	TRUE
CHIR	ENSG00000284606	IDP_T1_FAST_ROIs_R_cerebellum_VIIb	chr8	8801030	8872978	0.347875	0.728289	chr8:8801030:A:G	rs332040	TRUE	TRUE	TRUE
veh	WASHC3	IDP_T1_FAST_ROIs_R_cerebellum_VIIb	chr12	102005576	102015768	0.847208	0.657966	chr12:102005576:T:C	rs10860831	TRUE	TRUE	TRUE
WNT3A	NDUFAF2	IDP_T1_FAST_ROIs_R_cerebellum_VIIb	chr5	60874510	60891662	NA	0.992862	chr5:60874510:A:G	rs541915302	TRUE	FALSE	TRUE
veh	NDUFAF2	IDP_T1_FAST_ROIs_R_cerebellum_VIIb	chr5	60885673	60891662	NA	0.834102	chr5:60885673:T:C	rs541915302	TRUE	FALSE	FALSE
veh	IHO1	IDP_T1_FAST_ROIs_V_cerebellum_VIIIa	chr3	49182236	49326707	NA	0.683103	chr3:49182236:C:T	rs551060773	TRUE	TRUE	TRUE
veh	IHO1	IDP_T1_FAST_ROIs_L_cerebellum_IX	chr3	49182236	49236563	1	0.992453	chr3:49182236:C:T	rs12631989	TRUE	TRUE	TRUE
WNT3A,CHIR	NCKIPSD	IDP_T1_FAST_ROIs_L_cerebellum_IX	chr3	48685869	49163194	0.627982	0.70331	chr3:48685869:G:C	rs4955418	TRUE	TRUE	TRUE
veh,WNT3A,CHIR	WDR6	IDP_T1_FAST_ROIs_L_cerebellum_IX	chr3	48914851	49236563	0.627346	0.761997	chr3:48914851:C:T	rs12631989	TRUE	TRUE	TRUE
veh,WNT3A,CHIR	ABHD12	aseg_global_volume_BrainSeg	chr20	25399957	25241709	0.436619	0.872381	chr20:25399957:G:A	rs7264176	TRUE	TRUE	TRUE
veh,WNT3A	ARHGAP27	aseg_global_volume_BrainSeg	chr17	45493041	45609054	NA	0.770058	chr17:45493041:C:T	rs440778	TRUE	TRUE	TRUE
veh	LRRC37A2	aseg_global_volume_BrainSegNotVent	chr17	46227518	46534416	NA	0.924215	chr17:46227518:C:T	rs369234167	TRUE	TRUE	TRUE
veh	ENSG00000267246	aseg_global_volume_BrainSegNotVent	chr17	46161205	46534416	NA	0.891314	chr17:46161205:C:G	rs369234167	TRUE	TRUE	TRUE
WNT3A,CHIR	ENSG00000267246	aseg_global_volume_BrainSegNotVent	chr17	46185975	46534416	NA	0.895482	chr17:46185975:GA:G	rs369234167	TRUE	TRUE	TRUE
WNT3A	NSF	aseg_global_volume_BrainSegNotVent	chr17	46723974	46534416	NA	0.723274	chr17:46723974:C:T	rs369234167	TRUE	TRUE	TRUE
veh,WNT3A	ENSG00000267198	aseg_global_volume_BrainSegNotVent	chr17	45680084	45609054	NA	0.924161	chr17:45680084:C:A	rs440778	TRUE	TRUE	TRUE
veh	ARL17A	aseg_global_volume_BrainSegNotVent	chr17	46770341	46534416	NA	0.746739	chr17:46770341:C:G	rs369234167	TRUE	TRUE	TRUE
veh	LRRC37A	aseg_global_volume_BrainSegNotVent	chr17	46131998	46534416	NA	0.924201	chr17:46131998:G:A	rs369234167	TRUE	TRUE	TRUE
CHIR	LRRC37A2	aseg_global_volume_BrainSegNotVent	chr17	45636824	45609054	NA	0.994833	chr17:45636824:A:T	rs440778	TRUE	TRUE	TRUE
veh,WNT3A	ARHGAP27	aseg_global_volume_BrainSegNotVent	chr17	45493041	45609054	NA	0.770058	chr17:45493041:C:T	rs440778	TRUE	TRUE	TRUE
WNT3A	KANSL1-AS1	aseg_global_volume_BrainSegNotVent	chr17	46124781	46534416	NA	0.919271	chr17:46124781:A:G	rs369234167	TRUE	TRUE	TRUE
veh,WNT3A,CHIR	ENSG00000285668	aseg_global_volume_BrainSegNotVent	chr17	45680084	45609054	NA	0.924161	chr17:45680084:C:A	rs440778	TRUE	TRUE	TRUE
CHIR	LRRC37A	aseg_global_volume_BrainSegNotVent	chr17	45636824	45609054	NA	0.994833	chr17:45636824:A:T	rs440778	TRUE	TRUE	TRUE
WNT3A	LRRC37A2	aseg_global_volume_BrainSegNotVent	chr17	45706437	46180417	0.271228	0.934839	chr17:45706437:A:G	rs2532252	TRUE	TRUE	TRUE
CHIR	ENSG00000131484	aseg_global_volume_BrainSegNotVent	chr17	45846971	46241497	NA	0.931213	chr17:45846971:A:C	rs2696606	TRUE	TRUE	TRUE
veh,WNT3A,CHIR	KANSL1	aseg_global_volume_BrainSegNotVent	chr17	46282936	46534416	NA	0.914704	chr17:46282936:C:T	rs369234167	FALSE	FALSE	FALSE
WNT3A	FAM215B	aseg_global_volume_BrainSegNotVent	chr17	45636824	45609054	NA	0.994833	chr17:45636824:A:T	rs440778	TRUE	TRUE	TRUE
CHIR	ARL17A	aseg_global_volume_BrainSegNotVent	chr17	46788237	46534416	NA	0.605081	chr17:46788237:T:C	rs369234167	TRUE	TRUE	TRUE
veh,CHIR	KANSL1-AS1	aseg_global_volume_BrainSegNotVent	chr17	45680084	45609054	NA	0.924161	chr17:45680084:C:A	rs440778	TRUE	TRUE	TRUE
WNT3A	LRRC37A	aseg_global_volume_BrainSegNotVent	chr17	45706437	46180417	0.271228	0.934839	chr17:45706437:A:G	rs2532252	TRUE	TRUE	TRUE
CHIR	ENSG00000267198	aseg_global_volume_BrainSegNotVent	chr17	46036724	46534416	NA	0.919271	chr17:46036724:CT:C	rs369234167	FALSE	FALSE	FALSE
veh,WNT3A,CHIR	ABHD12	aseg_global_volume_BrainSegNotVent	chr20	25399957	25241709	0.436619	0.872381	chr20:25399957:G:A	rs7264176	TRUE	TRUE	TRUE
veh	FAM215B	aseg_global_volume_BrainSegNotVent	chr17	46131998	46534416	NA	0.924201	chr17:46131998:G:A	rs369234167	TRUE	TRUE	TRUE
veh	ARL17A	aseg_global_volume_BrainSegNotVentSurf	chr17	46770341	46534416	NA	0.746739	chr17:46770341:C:G	rs369234167	TRUE	TRUE	TRUE
veh	LRRC37A	aseg_global_volume_BrainSegNotVentSurf	chr17	46131998	46241497	NA	0.950846	chr17:46131998:G:A	rs2696606	TRUE	TRUE	TRUE
veh,WNT3A	ARHGAP27	aseg_global_volume_BrainSegNotVentSurf	chr17	45493041	45609054	NA	0.770058	chr17:45493041:C:T	rs440778	TRUE	TRUE	TRUE
veh	LRRC37A2	aseg_global_volume_BrainSegNotVentSurf	chr17	46227518	46241497	NA	0.950509	chr17:46227518:C:T	rs2696606	TRUE	TRUE	TRUE
WNT3A	LRRC37A2	aseg_global_volume_BrainSegNotVentSurf	chr17	45706437	46180417	0.271228	0.934839	chr17:45706437:A:G	rs2532252	TRUE	TRUE	TRUE
WNT3A	LRRC37A	aseg_global_volume_BrainSegNotVentSurf	chr17	45706437	46180417	0.271228	0.934839	chr17:45706437:A:G	rs2532252	TRUE	TRUE	TRUE
veh,WNT3A,CHIR	KANSL1	aseg_global_volume_BrainSegNotVentSurf	chr17	46282936	46241497	NA	0.884599	chr17:46282936:C:T	rs2696606	TRUE	TRUE	TRUE
CHIR	ENSG00000267198	aseg_global_volume_BrainSegNotVentSurf	chr17	46036724	46241497	NA	0.946074	chr17:46036724:CT:C	rs2696606	TRUE	TRUE	TRUE
CHIR	ENSG00000131484	aseg_global_volume_BrainSegNotVentSurf	chr17	45846971	46241497	NA	0.931213	chr17:45846971:A:C	rs2696606	TRUE	TRUE	TRUE
veh	ENSG00000267246	aseg_global_volume_BrainSegNotVentSurf	chr17	46161205	46241497	NA	0.975045	chr17:46161205:C:G	rs2696606	TRUE	TRUE	TRUE
WNT3A	KANSL1-AS1	aseg_global_volume_BrainSegNotVentSurf	chr17	46124781	46241497	NA	0.946074	chr17:46124781:A:G	rs2696606	TRUE	TRUE	TRUE
WNT3A,CHIR	ENSG00000267246	aseg_global_volume_BrainSegNotVentSurf	chr17	46185975	46241497	NA	0.980077	chr17:46185975:GA:G	rs2696606	TRUE	TRUE	TRUE
veh,WNT3A,CHIR	ABHD12	aseg_global_volume_BrainSegNotVentSurf	chr20	25399957	25257537	0.826942	0.844014	chr20:25399957:G:A	rs6132824	TRUE	TRUE	TRUE
veh	FAM215B	aseg_global_volume_BrainSegNotVentSurf	chr17	46131998	46241497	NA	0.950846	chr17:46131998:G:A	rs2696606	TRUE	TRUE	TRUE
CHIR	ARL17A	aseg_global_volume_BrainSegNotVentSurf	chr17	46788237	46534416	NA	0.605081	chr17:46788237:T:C	rs369234167	TRUE	TRUE	TRUE
WNT3A	NSF	aseg_global_volume_BrainSegNotVentSurf	chr17	46723974	46241497	NA	0.70335	chr17:46723974:C:T	rs2696606	TRUE	TRUE	TRUE
veh,WNT3A,CHIR	ABHD12	aseg_global_volume_SubCortGray	chr20	25399957	25257673	0.776732	0.690736	chr20:25399957:G:A	rs6132825	TRUE	TRUE	TRUE
veh,WNT3A,CHIR	ABHD12	aseg_global_volume_SupraTentorial	chr20	25399957	25241709	0.436619	0.872381	chr20:25399957:G:A	rs7264176	TRUE	TRUE	TRUE
WNT3A	NSF	aseg_global_volume_SupraTentorial	chr17	46723974	46534416	NA	0.723274	chr17:46723974:C:T	rs369234167	TRUE	TRUE	TRUE
CHIR	ARL17A	aseg_global_volume_SupraTentorial	chr17	46788237	46534416	NA	0.605081	chr17:46788237:T:C	rs369234167	TRUE	TRUE	TRUE
veh	ARL17A	aseg_global_volume_SupraTentorial	chr17	46770341	46534416	NA	0.746739	chr17:46770341:C:G	rs369234167	TRUE	TRUE	TRUE
veh,WNT3A	ARHGAP27	aseg_global_volume_SupraTentorial	chr17	45493041	45609054	NA	0.770058	chr17:45493041:C:T	rs440778	TRUE	TRUE	TRUE
veh	KCNJ12	aseg_global_volume_SupraTentorial	chr17	21377223	21380195	NA	0.698736	chr17:21377223:C:G	rs1317349	FALSE	FALSE	FALSE
veh	FAM215B	aseg_global_volume_SupraTentorialNotVent	chr17	46131998	46241497	NA	0.950846	chr17:46131998:G:A	rs2696606	TRUE	TRUE	TRUE
veh,WNT3A	ARHGAP27	aseg_global_volume_SupraTentorialNotVent	chr17	45493041	45609054	NA	0.770058	chr17:45493041:C:T	rs440778	TRUE	TRUE	TRUE
veh,WNT3A,CHIR	KANSL1	aseg_global_volume_SupraTentorialNotVent	chr17	46282936	46241497	NA	0.884599	chr17:46282936:C:T	rs2696606	TRUE	TRUE	TRUE
WNT3A,CHIR	ENSG00000267246	aseg_global_volume_SupraTentorialNotVent	chr17	46185975	46241497	NA	0.980077	chr17:46185975:GA:G	rs2696606	TRUE	TRUE	TRUE
veh	ENSG00000267246	aseg_global_volume_SupraTentorialNotVent	chr17	46161205	46241497	NA	0.975045	chr17:46161205:C:G	rs2696606	TRUE	TRUE	TRUE
WNT3A	LRRC37A2	aseg_global_volume_SupraTentorialNotVent	chr17	45706437	46180417	0.271228	0.934839	chr17:45706437:A:G	rs2532252	TRUE	TRUE	TRUE
veh	ARL17A	aseg_global_volume_SupraTentorialNotVent	chr17	46770341	46534416	NA	0.746739	chr17:46770341:C:G	rs369234167	TRUE	TRUE	TRUE
veh,WNT3A,CHIR	ENSG00000285668	aseg_global_volume_SupraTentorialNotVent	chr17	45680084	46148520	NA	0.788329	chr17:45680084:C:A	rs1406069	TRUE	TRUE	TRUE
veh,WNT3A,CHIR	ABHD12	aseg_global_volume_SupraTentorialNotVent	chr20	25399957	25239216	0.230334	0.624676	chr20:25399957:G:A	rs6050472	TRUE	TRUE	TRUE
CHIR	ENSG00000267198	aseg_global_volume_SupraTentorialNotVent	chr17	46036724	46241497	NA	0.946074	chr17:46036724:CT:C	rs2696606	TRUE	TRUE	TRUE
WNT3A	KANSL1-AS1	aseg_global_volume_SupraTentorialNotVent	chr17	46124781	46241497	NA	0.946074	chr17:46124781:A:G	rs2696606	TRUE	TRUE	TRUE
WNT3A	NSF	aseg_global_volume_SupraTentorialNotVent	chr17	46723974	46241497	NA	0.70335	chr17:46723974:C:T	rs2696606	TRUE	TRUE	TRUE
WNT3A	LRRC37A	aseg_global_volume_SupraTentorialNotVent	chr17	45706437	46180417	0.271228	0.934839	chr17:45706437:A:G	rs2532252	TRUE	TRUE	TRUE
veh,WNT3A	ENSG00000267198	aseg_global_volume_SupraTentorialNotVent	chr17	45680084	46148520	NA	0.788329	chr17:45680084:C:A	rs1406069	TRUE	TRUE	TRUE
CHIR	ENSG00000131484	aseg_global_volume_SupraTentorialNotVent	chr17	45846971	46241497	NA	0.931213	chr17:45846971:A:C	rs2696606	TRUE	TRUE	TRUE
veh	LRRC37A	aseg_global_volume_SupraTentorialNotVent	chr17	46131998	46241497	NA	0.950846	chr17:46131998:G:A	rs2696606	TRUE	TRUE	TRUE
veh,CHIR	KANSL1-AS1	aseg_global_volume_SupraTentorialNotVent	chr17	45680084	46148520	NA	0.788329	chr17:45680084:C:A	rs1406069	TRUE	TRUE	TRUE
veh	LRRC37A2	aseg_global_volume_SupraTentorialNotVent	chr17	46227518	46241497	NA	0.950509	chr17:46227518:C:T	rs2696606	TRUE	TRUE	TRUE
CHIR	ARL17A	aseg_global_volume_SupraTentorialNotVent	chr17	46788237	46534416	NA	0.605081	chr17:46788237:T:C	rs369234167	TRUE	TRUE	TRUE
veh,WNT3A,CHIR	TRIOBP	aseg_global_volume_3rd-Ventricle	chr22	37787840	37742372	0.37663	0.734282	chr22:37787840:C:T	rs4396807	TRUE	TRUE	TRUE
CHIR	CAMK2N2	aseg_global_volume_4th-Ventricle	chr3	184229606	184239307	0.879338	0.844635	chr3:184229606:A:G	rs843333	TRUE	TRUE	TRUE
veh,WNT3A,CHIR	NMRAL1	aseg_global_volume_4th-Ventricle	chr16	4488113	4418341	NA	0.623114	chr16:4488113:G:A	chr16:4468342:CA:C	TRUE	TRUE	TRUE
CHIR	CDIP1	aseg_global_volume_4th-Ventricle	chr16	4488113	4418341	NA	0.623114	chr16:4488113:G:A	chr16:4468342:CA:C	TRUE	TRUE	TRUE
WNT3A	HYAL3	aseg_global_volume_4th-Ventricle	chr3	50295266	50334001	0.696643	1	chr3:50295266:G:A	rs2236947	TRUE	TRUE	TRUE
WNT3A	CENPW	aseg_global_volume_4th-Ventricle	chr6	126340008	126395918	0.814664	0.841444	chr6:126340008:T:C	rs1591805	FALSE	TRUE	TRUE
veh,WNT3A,CHIR	RAET1E	aseg_global_volume_Brain-Stem	chr6	149864373	149724357	0.145461	0.60324	chr6:149864373:T:A	rs80147756	TRUE	TRUE	TRUE
WNT3A	ENSG00000224216	aseg_global_volume_Brain-Stem	chrX	155548462	155200937	0.741647	NA	chrX:155548462:A:G	rs4893075	TRUE	TRUE	TRUE
CHIR	ENSG00000225393	aseg_global_volume_Brain-Stem	chrX	155251151	155200937	0.820243	NA	chrX:155251151:T:C	rs4893075	TRUE	TRUE	TRUE
veh,WNT3A,CHIR	RAET1G	aseg_global_volume_Brain-Stem	chr6	149864373	149724357	0.145461	0.60324	chr6:149864373:T:A	rs80147756	TRUE	TRUE	TRUE
WNT3A	F8A1	aseg_global_volume_Brain-Stem	chrX	155636194	155200937	0.906959	NA	chrX:155636194:A:G	rs4893075	TRUE	TRUE	TRUE
WNT3A	ENSG00000225393	aseg_global_volume_Brain-Stem	chrX	155548462	155200937	0.741647	NA	chrX:155548462:A:G	rs4893075	TRUE	TRUE	TRUE
veh,WNT3A,CHIR	ABHD12	aseg_global_volume_Brain-Stem	chr20	25399957	25201362	0.603499	0.637402	chr20:25399957:G:A	rs11698185	TRUE	TRUE	TRUE
veh	RAB39B	aseg_global_volume_Brain-Stem	chrX	155636194	155200937	0.906959	NA	chrX:155636194:A:G	rs4893075	TRUE	TRUE	TRUE
veh	ENSG00000225393	aseg_global_volume_Brain-Stem	chrX	155642082	155200937	0.783911	NA	chrX:155642082:C:T	rs4893075	TRUE	TRUE	TRUE
CHIR	F8A1	aseg_global_volume_Brain-Stem	chrX	155617174	155200937	1	NA	chrX:155617174:A:G	rs4893075	TRUE	TRUE	TRUE
veh	F8A1	aseg_global_volume_Brain-Stem	chrX	155286328	155200937	0.876909	NA	chrX:155286328:G:A	rs4893075	TRUE	TRUE	TRUE
veh	ENSG00000224216	aseg_global_volume_Brain-Stem	chrX	155304373	155200937	0.793609	NA	chrX:155304373:T:C	rs4893075	TRUE	TRUE	TRUE
veh,WNT3A,CHIR	TMLHE	aseg_global_volume_Brain-Stem	chrX	155304373	155200937	0.793609	NA	chrX:155304373:T:C	rs4893075	TRUE	TRUE	TRUE
CHIR	ENSG00000284606	aseg_global_volume_Optic-Chiasm	chr8	8801030	8691922	0.735379	0.609908	chr8:8801030:A:G	rs11779061	TRUE	TRUE	TRUE
WNT3A	AS3MT	aseg_global_volume_Optic-Chiasm	chr10	102858938	102983772	NA	0.704141	chr10:102858938:A:G	chr10:104743529:AT:A	TRUE	TRUE	TRUE
veh,WNT3A	ENSG00000286575	aseg_global_volume_Optic-Chiasm	chr10	102858938	102983772	NA	0.704141	chr10:102858938:A:G	chr10:104743529:AT:A	TRUE	TRUE	TRUE
WNT3A	RNF123	aseg_global_volume_CC-Posterior	chr3	49873224	50085227	NA	0.942705	chr3:49873224:T:G	rs138050285	TRUE	TRUE	TRUE
veh,WNT3A	ACTR1A	aseg_global_volume_CC-Posterior	chr10	102498810	102622823	NA	0.946967	chr10:102498810:A:G	chr10:104382580:GA:G	TRUE	FALSE	TRUE
veh	STRN	aseg_global_volume_CC-Central	chr2	37001603	36897612	0.775532	0.709817	chr2:37001603:T:C	rs2691112	FALSE	FALSE	TRUE
veh	STRN	aseg_global_volume_CC-Mid-Anterior	chr2	37001603	36836097	NA	0.680024	chr2:37001603:T:C	rs35050623	FALSE	FALSE	TRUE
veh,WNT3A	SND1	aseg_global_volume_CC-Anterior	chr7	127632766	128016521	0.770805	0.830933	chr7:127632766:G:A	rs1362898	TRUE	FALSE	TRUE
WNT3A	CENPW	aseg_global_volume-ratio_MaskVol-to-eTIV	chr6	126340008	126368521	NA	0.985048	chr6:126340008:T:C	rs796708168	FALSE	FALSE	TRUE
veh,WNT3A,CHIR	ENSG00000285668	aseg_lh_volume_CerebralWhiteMatter	chr17	45680084	46144470	NA	0.793645	chr17:45680084:C:A	rs2696589	TRUE	TRUE	TRUE
CHIR	ARL17A	aseg_lh_volume_CerebralWhiteMatter	chr17	46788237	46490875	NA	0.629905	chr17:46788237:T:C	chr17:44568241:CT:C	TRUE	TRUE	TRUE
veh,WNT3A	ENSG00000267198	aseg_lh_volume_CerebralWhiteMatter	chr17	45680084	46144470	NA	0.793645	chr17:45680084:C:A	rs2696589	TRUE	TRUE	TRUE
veh	ARL17A	aseg_lh_volume_CerebralWhiteMatter	chr17	46770341	46273553	0.151222	0.77252	chr17:46770341:C:G	rs2696546	TRUE	TRUE	TRUE
veh,CHIR	KANSL1-AS1	aseg_lh_volume_CerebralWhiteMatter	chr17	45680084	46144470	NA	0.793645	chr17:45680084:C:A	rs2696589	TRUE	TRUE	TRUE
WNT3A	LRRC37A	aseg_lh_volume_CerebralWhiteMatter	chr17	45706437	46144470	NA	0.838866	chr17:45706437:A:G	rs2696589	TRUE	TRUE	TRUE
veh,WNT3A,CHIR	ABHD12	aseg_lh_volume_CerebralWhiteMatter	chr20	25399957	25239216	0.230334	0.624676	chr20:25399957:G:A	rs6050472	TRUE	TRUE	TRUE
WNT3A	LRRC37A2	aseg_lh_volume_CerebralWhiteMatter	chr17	45706437	46144470	NA	0.838866	chr17:45706437:A:G	rs2696589	TRUE	TRUE	TRUE
veh,WNT3A	ARHGAP27	aseg_lh_volume_CerebralWhiteMatter	chr17	45493041	45609054	NA	0.770058	chr17:45493041:C:T	rs440778	TRUE	TRUE	TRUE
veh,WNT3A,CHIR	TRIOBP	aseg_lh_volume_Lateral-Ventricle	chr22	37787840	37742372	0.37663	0.734282	chr22:37787840:C:T	rs4396807	TRUE	TRUE	TRUE
veh	IHO1	aseg_lh_volume_Cerebellum-White-Matter	chr3	49182236	49297335	0.690733	0.930509	chr3:49182236:C:T	rs3774800	TRUE	TRUE	TRUE
veh,WNT3A,CHIR	WDR6	aseg_lh_volume_Cerebellum-White-Matter	chr3	48914851	49297335	0.347271	0.759668	chr3:48914851:C:T	rs3774800	TRUE	TRUE	TRUE
CHIR	TMEM258	aseg_lh_volume_Cerebellum-Cortex	chr11	61828850	61796827	0.925384	0.899804	chr11:61828850:CA:C	rs4246215	TRUE	TRUE	TRUE
CHIR	FADS3	aseg_lh_volume_Cerebellum-Cortex	chr11	61842278	61796827	0.815222	0.831158	chr11:61842278:C:T	rs4246215	TRUE	TRUE	TRUE
WNT3A	CENPW	aseg_lh_volume_Cerebellum-Cortex	chr6	126340008	126423847	NA	0.977395	chr6:126340008:T:C	chr6:126744993:AATT:A	FALSE	FALSE	TRUE
veh	FADS1	aseg_lh_volume_Cerebellum-Cortex	chr11	61828850	61796827	0.925384	0.899804	chr11:61828850:CA:C	rs4246215	TRUE	TRUE	TRUE
veh	WASHC3	aseg_lh_volume_Cerebellum-Cortex	chr12	102005576	102048650	0.195638	0.601848	chr12:102005576:T:C	rs35872193	TRUE	TRUE	TRUE
WNT3A	WASHC3	aseg_lh_volume_Cerebellum-Cortex	chr12	102061951	102048650	0.126863	0.613688	chr12:102061951:G:A	rs35872193	TRUE	TRUE	TRUE
veh	LACTB	aseg_lh_volume_Thalamus-Proper	chr15	63144463	63173560	0.644542	0.524193	chr15:63144463:A:G	rs1867479	TRUE	TRUE	TRUE
WNT3A,CHIR	SHTN1	aseg_lh_volume_Putamen	chr10	116974835	116963973	0.769743	0.957701	chr10:116974835:T:C	rs72833408	FALSE	FALSE	TRUE
veh	SHTN1	aseg_lh_volume_Putamen	chr10	116936755	116963973	0.972738	0.940927	chr10:116936755:A:T	rs72833408	FALSE	FALSE	TRUE
WNT3A,CHIR	ENO4	aseg_lh_volume_Putamen	chr10	116974835	116963973	0.769743	0.957701	chr10:116974835:T:C	rs72833408	FALSE	FALSE	TRUE
CHIR	ENSG00000272512	aseg_lh_volume_Putamen	chr1	1000731	995508	NA	0.970221	chr1:1000731:C:T	chr1:930888:ATTTTT:A	TRUE	TRUE	TRUE
veh,WNT3A,CHIR	ABHD12	aseg_lh_volume_Putamen	chr20	25399957	25257673	0.776732	0.690736	chr20:25399957:G:A	rs6132825	TRUE	TRUE	TRUE
WNT3A	SMIM19	aseg_lh_volume_Pallidum	chr8	42555793	42585389	0.672504	0.83425	chr8:42555793:G:A	rs2974300	TRUE	TRUE	TRUE
CHIR	TRIM32	aseg_lh_volume_Hippocampus	chr9	116495908	116482904	0.931301	0.844622	chr9:116495908:C:T	rs7030607	FALSE	FALSE	FALSE
veh,WNT3A,CHIR	RAET1E	aseg_lh_volume_VentralDC	chr6	149864373	149658764	0.145461	0.658652	chr6:149864373:T:A	rs9688452	TRUE	TRUE	TRUE
veh,WNT3A,CHIR	RAET1G	aseg_lh_volume_VentralDC	chr6	149864373	149658764	0.145461	0.658652	chr6:149864373:T:A	rs9688452	TRUE	TRUE	TRUE
veh,WNT3A,CHIR	ABHD12	aseg_rh_volume_CerebralWhiteMatter	chr20	25399957	25239216	0.230334	0.624676	chr20:25399957:G:A	rs6050472	TRUE	TRUE	TRUE
veh	ARL17A	aseg_rh_volume_CerebralWhiteMatter	chr17	46770341	46273553	0.151222	0.77252	chr17:46770341:C:G	rs2696546	TRUE	TRUE	TRUE
veh,WNT3A	ARHGAP27	aseg_rh_volume_CerebralWhiteMatter	chr17	45493041	45609054	NA	0.770058	chr17:45493041:C:T	rs440778	TRUE	TRUE	TRUE
CHIR	ARL17A	aseg_rh_volume_CerebralWhiteMatter	chr17	46788237	46490875	NA	0.629905	chr17:46788237:T:C	chr17:44568241:CT:C	TRUE	TRUE	TRUE
veh	FADS1	aseg_rh_volume_Cerebellum-Cortex	chr11	61828850	61796827	0.925384	0.899804	chr11:61828850:CA:C	rs4246215	TRUE	TRUE	TRUE
CHIR	TMEM258	aseg_rh_volume_Cerebellum-Cortex	chr11	61828850	61796827	0.925384	0.899804	chr11:61828850:CA:C	rs4246215	TRUE	TRUE	TRUE
CHIR	FADS3	aseg_rh_volume_Cerebellum-Cortex	chr11	61842278	61796827	0.815222	0.831158	chr11:61842278:C:T	rs4246215	TRUE	TRUE	TRUE
WNT3A	CENPW	aseg_rh_volume_Cerebellum-Cortex	chr6	126340008	126368521	NA	0.985048	chr6:126340008:T:C	rs796708168	FALSE	FALSE	TRUE
WNT3A	WASHC3	aseg_rh_volume_Cerebellum-Cortex	chr12	102061951	102048650	0.126863	0.613688	chr12:102061951:G:A	rs35872193	TRUE	TRUE	TRUE
veh	WASHC3	aseg_rh_volume_Cerebellum-Cortex	chr12	102005576	102048650	0.195638	0.601848	chr12:102005576:T:C	rs35872193	TRUE	TRUE	TRUE
WNT3A,CHIR	ENO4	aseg_rh_volume_Putamen	chr10	116974835	116974835	1	1	chr10:116974835:T:C	rs11197861	FALSE	FALSE	TRUE
veh	EIF3CL	aseg_rh_volume_Putamen	chr16	28910488	28806716	0.65725	0.664824	chr16:28910488:T:C	rs437564	TRUE	TRUE	TRUE
CHIR	EIF3C	aseg_rh_volume_Putamen	chr16	28933075	28806716	0.600677	0.587768	chr16:28933075:C:G	rs437564	TRUE	TRUE	TRUE
WNT3A,CHIR	SHTN1	aseg_rh_volume_Putamen	chr10	116974835	116974835	1	1	chr10:116974835:T:C	rs11197861	FALSE	FALSE	TRUE
veh	SHTN1	aseg_rh_volume_Putamen	chr10	116936755	116974835	0.755133	0.921805	chr10:116936755:A:T	rs11197861	FALSE	FALSE	TRUE
veh	EIF3C	aseg_rh_volume_Putamen	chr16	28910488	28806716	0.65725	0.664824	chr16:28910488:T:C	rs437564	TRUE	TRUE	TRUE
CHIR	EIF3CL	aseg_rh_volume_Putamen	chr16	28933075	28806716	0.600677	0.587768	chr16:28933075:C:G	rs437564	TRUE	TRUE	TRUE
veh,WNT3A,CHIR	ABHD12	aseg_rh_volume_Pallidum	chr20	25399957	25266098	0.871521	0.934293	chr20:25399957:G:A	rs6115118	TRUE	TRUE	TRUE
WNT3A	SMIM19	aseg_rh_volume_Pallidum	chr8	42555793	42590257	0.672504	0.83123	chr8:42555793:G:A	rs2923402	TRUE	TRUE	TRUE
CHIR	TRIM32	aseg_rh_volume_Hippocampus	chr9	116495908	116485695	0.845853	0.862857	chr9:116495908:C:T	rs7020341	FALSE	FALSE	FALSE
WNT3A	WASHC3	aseg_rh_volume_Amygdala	chr12	102061951	102465871	NA	0.648445	chr12:102061951:G:A	rs747735019	TRUE	TRUE	TRUE
veh	WASHC3	aseg_rh_volume_Amygdala	chr12	102005576	102465871	NA	0.636282	chr12:102005576:T:C	rs747735019	TRUE	TRUE	TRUE
WNT3A,CHIR	ENSG00000267246	aseg_rh_volume_VentralDC	chr17	46185975	46678363	0.401772	0.813167	chr17:46185975:GA:G	rs141783865	FALSE	FALSE	FALSE
veh,WNT3A,CHIR	RAET1E	aseg_rh_volume_VentralDC	chr6	149864373	149658764	0.145461	0.658652	chr6:149864373:T:A	rs9688452	TRUE	TRUE	TRUE
veh,WNT3A,CHIR	RAET1G	aseg_rh_volume_VentralDC	chr6	149864373	149658764	0.145461	0.658652	chr6:149864373:T:A	rs9688452	TRUE	TRUE	TRUE
veh	ENSG00000247934	aseg_rh_volume_choroid-plexus	chr12	28326824	28173876	0.596624	0.840635	chr12:28326824:C:G	chr12:28326809:GA:G	TRUE	TRUE	TRUE
veh,WNT3A,CHIR	ABHD12	aseg_rh_number_HolesBeforeFixing	chr20	25399957	25342454	NA	0.961527	chr20:25399957:G:A	chr20:25323090:AT:A	TRUE	TRUE	TRUE
veh	UQCC1	AmygNuclei_lh_volume_Lateral-nucleus	chr20	35431781	35371344	NA	0.907047	chr20:35431781:T:C	rs547181612	TRUE	TRUE	TRUE
CHIR	UQCC1	AmygNuclei_lh_volume_Lateral-nucleus	chr20	35417437	35371344	NA	0.937509	chr20:35417437:T:C	rs547181612	TRUE	TRUE	TRUE
CHIR	UQCC1	AmygNuclei_lh_volume_Anterior-amygdaloid-area-AAA	chr20	35417437	35371344	NA	0.937509	chr20:35417437:T:C	rs547181612	TRUE	TRUE	TRUE
CHIR	TRIM32	AmygNuclei_lh_volume_Anterior-amygdaloid-area-AAA	chr9	116495908	116482904	0.931301	0.844622	chr9:116495908:C:T	rs7030607	FALSE	FALSE	FALSE
veh	UQCC1	AmygNuclei_lh_volume_Anterior-amygdaloid-area-AAA	chr20	35431781	35371344	NA	0.907047	chr20:35431781:T:C	rs547181612	TRUE	TRUE	TRUE
CHIR	UQCC1	AmygNuclei_lh_volume_Whole-amygdala	chr20	35417437	35371344	NA	0.937509	chr20:35417437:T:C	rs547181612	TRUE	TRUE	TRUE
veh	UQCC1	AmygNuclei_lh_volume_Whole-amygdala	chr20	35431781	35371344	NA	0.907047	chr20:35431781:T:C	rs547181612	TRUE	TRUE	TRUE
CHIR	TRIM32	AmygNuclei_lh_volume_Whole-amygdala	chr9	116495908	116485695	0.845853	0.862857	chr9:116495908:C:T	rs7020341	FALSE	FALSE	FALSE
veh	UQCC1	AmygNuclei_rh_volume_Lateral-nucleus	chr20	35431781	35371344	NA	0.907047	chr20:35431781:T:C	rs547181612	TRUE	TRUE	TRUE
CHIR	UQCC1	AmygNuclei_rh_volume_Lateral-nucleus	chr20	35417437	35371344	NA	0.937509	chr20:35417437:T:C	rs547181612	TRUE	TRUE	TRUE
WNT3A	ENSG00000257279	AmygNuclei_rh_volume_Anterior-amygdaloid-area-AAA	chr12	117039277	116911163	0.896465	0.860295	chr12:117039277:G:A	rs112339051	TRUE	TRUE	TRUE
veh,WNT3A,CHIR	RAET1E	HippSubfield_lh_volume_subiculum-body	chr6	149864373	149842179	0.128671	0.665996	chr6:149864373:T:A	chr6:150163315:CTTA:C	TRUE	TRUE	TRUE
CHIR	TRIM32	HippSubfield_lh_volume_subiculum-body	chr9	116495908	116485355	0.845853	0.862857	chr9:116495908:C:T	chr9:119247634:CTA:C	FALSE	FALSE	FALSE
veh,WNT3A,CHIR	RAET1G	HippSubfield_lh_volume_subiculum-body	chr6	149864373	149842179	0.128671	0.665996	chr6:149864373:T:A	chr6:150163315:CTTA:C	TRUE	TRUE	TRUE
veh,WNT3A,CHIR	RAET1G	HippSubfield_lh_volume_subiculum-head	chr6	149864373	149724357	0.145461	0.60324	chr6:149864373:T:A	rs80147756	TRUE	TRUE	TRUE
veh,WNT3A,CHIR	RAET1E	HippSubfield_lh_volume_subiculum-head	chr6	149864373	149724357	0.145461	0.60324	chr6:149864373:T:A	rs80147756	TRUE	TRUE	TRUE
veh,WNT3A,CHIR	RAET1G	HippSubfield_lh_volume_CA1-head	chr6	149864373	149724357	0.145461	0.60324	chr6:149864373:T:A	rs80147756	TRUE	TRUE	TRUE
veh,WNT3A,CHIR	RAET1E	HippSubfield_lh_volume_CA1-head	chr6	149864373	149724357	0.145461	0.60324	chr6:149864373:T:A	rs80147756	TRUE	TRUE	TRUE
veh,WNT3A,CHIR	RAET1G	HippSubfield_lh_volume_presubiculum-body	chr6	149864373	149724357	0.145461	0.60324	chr6:149864373:T:A	rs80147756	TRUE	TRUE	TRUE
CHIR	ANKRD44	HippSubfield_lh_volume_presubiculum-body	chr2	197305025	197626562	NA	0.601026	chr2:197305025:T:C	rs138860159	FALSE	FALSE	TRUE
veh,WNT3A,CHIR	RAET1E	HippSubfield_lh_volume_presubiculum-body	chr6	149864373	149724357	0.145461	0.60324	chr6:149864373:T:A	rs80147756	TRUE	TRUE	TRUE
CHIR	ZNF786	HippSubfield_lh_volume_GC-ML-DG-head	chr7	149172185	149152263	NA	0.925462	chr7:149172185:G:A	rs71192760	TRUE	TRUE	TRUE
veh,WNT3A	MFSD4B	HippSubfield_lh_volume_GC-ML-DG-head	chr6	111259358	111517816	0.450895	0.649702	chr6:111259358:C:A	rs7742724	TRUE	TRUE	TRUE
CHIR	TRIM32	HippSubfield_lh_volume_GC-ML-DG-head	chr9	116495908	116482904	0.931301	0.844622	chr9:116495908:C:T	rs7030607	FALSE	FALSE	FALSE
CHIR	TRIM32	HippSubfield_lh_volume_GC-ML-DG-body	chr9	116495908	116485355	0.845853	0.862857	chr9:116495908:C:T	chr9:119247634:CTA:C	FALSE	FALSE	FALSE
veh	LRRC37A2	HippSubfield_lh_volume_GC-ML-DG-body	chr17	46227518	46283575	NA	0.845131	chr17:46227518:C:T	rs2532317	TRUE	TRUE	TRUE
veh,WNT3A,CHIR	RAET1E	HippSubfield_lh_volume_GC-ML-DG-body	chr6	149864373	149724357	0.145461	0.60324	chr6:149864373:T:A	rs80147756	TRUE	TRUE	TRUE
veh	ARL17A	HippSubfield_lh_volume_GC-ML-DG-body	chr17	46770341	46283575	NA	0.65842	chr17:46770341:C:G	rs2532317	TRUE	TRUE	TRUE
CHIR	ENSG00000131484	HippSubfield_lh_volume_GC-ML-DG-body	chr17	45846971	46283575	NA	0.827974	chr17:45846971:A:C	rs2532317	TRUE	TRUE	TRUE
veh	FAM215B	HippSubfield_lh_volume_GC-ML-DG-body	chr17	46131998	46283575	NA	0.843619	chr17:46131998:G:A	rs2532317	TRUE	TRUE	TRUE
veh,WNT3A,CHIR	RAET1G	HippSubfield_lh_volume_GC-ML-DG-body	chr6	149864373	149724357	0.145461	0.60324	chr6:149864373:T:A	rs80147756	TRUE	TRUE	TRUE
WNT3A	NSF	HippSubfield_lh_volume_GC-ML-DG-body	chr17	46723974	46283575	NA	0.630273	chr17:46723974:C:T	rs2532317	TRUE	TRUE	TRUE
WNT3A	KANSL1-AS1	HippSubfield_lh_volume_GC-ML-DG-body	chr17	46124781	46283575	NA	0.837052	chr17:46124781:A:G	rs2532317	TRUE	TRUE	TRUE
WNT3A,CHIR	ENSG00000267246	HippSubfield_lh_volume_GC-ML-DG-body	chr17	46185975	46283575	NA	0.816616	chr17:46185975:GA:G	rs2532317	TRUE	TRUE	TRUE
veh	LRRC37A	HippSubfield_lh_volume_GC-ML-DG-body	chr17	46131998	46283575	NA	0.843619	chr17:46131998:G:A	rs2532317	TRUE	TRUE	TRUE
CHIR	ENSG00000267198	HippSubfield_lh_volume_GC-ML-DG-body	chr17	46036724	46283575	NA	0.837052	chr17:46036724:CT:C	rs2532317	TRUE	TRUE	TRUE
veh,WNT3A,CHIR	KANSL1	HippSubfield_lh_volume_GC-ML-DG-body	chr17	46282936	46283575	NA	0.800751	chr17:46282936:C:T	rs2532317	TRUE	TRUE	TRUE
veh	ENSG00000267246	HippSubfield_lh_volume_GC-ML-DG-body	chr17	46161205	46283575	NA	0.814832	chr17:46161205:C:G	rs2532317	TRUE	TRUE	TRUE
CHIR	ZNF786	HippSubfield_lh_volume_CA4-head	chr7	149172185	149159061	0.590385	0.654632	chr7:149172185:G:A	rs12704068	TRUE	TRUE	TRUE
CHIR	TRIM32	HippSubfield_lh_volume_CA4-head	chr9	116495908	116486714	0.779176	0.853802	chr9:116495908:C:T	rs7040792	FALSE	FALSE	FALSE
CHIR	TRIM32	HippSubfield_lh_volume_CA4-body	chr9	116495908	116482904	0.931301	0.844622	chr9:116495908:C:T	rs7030607	FALSE	FALSE	FALSE
CHIR	ENSG00000267198	HippSubfield_lh_volume_Whole-hippocampal-body	chr17	46036724	46283575	NA	0.837052	chr17:46036724:CT:C	rs2532317	TRUE	TRUE	TRUE
WNT3A,CHIR	ENSG00000267246	HippSubfield_lh_volume_Whole-hippocampal-body	chr17	46185975	46283575	NA	0.816616	chr17:46185975:GA:G	rs2532317	TRUE	TRUE	TRUE
WNT3A	NSF	HippSubfield_lh_volume_Whole-hippocampal-body	chr17	46723974	46283575	NA	0.630273	chr17:46723974:C:T	rs2532317	TRUE	TRUE	TRUE
veh	ENSG00000267246	HippSubfield_lh_volume_Whole-hippocampal-body	chr17	46161205	46283575	NA	0.814832	chr17:46161205:C:G	rs2532317	TRUE	TRUE	TRUE
veh,WNT3A,CHIR	RAET1G	HippSubfield_lh_volume_Whole-hippocampal-body	chr6	149864373	149724357	0.145461	0.60324	chr6:149864373:T:A	rs80147756	TRUE	TRUE	TRUE
CHIR	ENSG00000131484	HippSubfield_lh_volume_Whole-hippocampal-body	chr17	45846971	46283575	NA	0.827974	chr17:45846971:A:C	rs2532317	TRUE	TRUE	TRUE
veh	FAM215B	HippSubfield_lh_volume_Whole-hippocampal-body	chr17	46131998	46283575	NA	0.843619	chr17:46131998:G:A	rs2532317	TRUE	TRUE	TRUE
CHIR	LRRC37A2	HippSubfield_lh_volume_Whole-hippocampal-body	chr17	45636824	46108697	0.252182	0.964755	chr17:45636824:A:T	rs16940904	TRUE	TRUE	TRUE
CHIR	TRIM32	HippSubfield_lh_volume_Whole-hippocampal-body	chr9	116495908	116485355	0.845853	0.862857	chr9:116495908:C:T	chr9:119247634:CTA:C	FALSE	FALSE	FALSE
CHIR	LRRC37A	HippSubfield_lh_volume_Whole-hippocampal-body	chr17	45636824	46108697	0.252182	0.964755	chr17:45636824:A:T	rs16940904	TRUE	TRUE	TRUE
veh	LRRC37A2	HippSubfield_lh_volume_Whole-hippocampal-body	chr17	46227518	46283575	NA	0.845131	chr17:46227518:C:T	rs2532317	TRUE	TRUE	TRUE
veh,WNT3A,CHIR	KANSL1	HippSubfield_lh_volume_Whole-hippocampal-body	chr17	46282936	46283575	NA	0.800751	chr17:46282936:C:T	rs2532317	TRUE	TRUE	TRUE
veh	LRRC37A	HippSubfield_lh_volume_Whole-hippocampal-body	chr17	46131998	46283575	NA	0.843619	chr17:46131998:G:A	rs2532317	TRUE	TRUE	TRUE
veh,WNT3A	ENSG00000267198	HippSubfield_lh_volume_Whole-hippocampal-body	chr17	45680084	46108697	0.259337	0.896508	chr17:45680084:C:A	rs16940904	TRUE	TRUE	TRUE
veh	ARL17A	HippSubfield_lh_volume_Whole-hippocampal-body	chr17	46770341	46283575	NA	0.65842	chr17:46770341:C:G	rs2532317	TRUE	TRUE	TRUE
WNT3A	KANSL1-AS1	HippSubfield_lh_volume_Whole-hippocampal-body	chr17	46124781	46283575	NA	0.837052	chr17:46124781:A:G	rs2532317	TRUE	TRUE	TRUE
WNT3A	LRRC37A2	HippSubfield_lh_volume_Whole-hippocampal-body	chr17	45706437	46108697	0.286602	0.934839	chr17:45706437:A:G	rs16940904	TRUE	TRUE	TRUE
veh,WNT3A,CHIR	RAET1E	HippSubfield_lh_volume_Whole-hippocampal-body	chr6	149864373	149724357	0.145461	0.60324	chr6:149864373:T:A	rs80147756	TRUE	TRUE	TRUE
WNT3A	LRRC37A	HippSubfield_lh_volume_Whole-hippocampal-body	chr17	45706437	46108697	0.286602	0.934839	chr17:45706437:A:G	rs16940904	TRUE	TRUE	TRUE
WNT3A	FAM215B	HippSubfield_lh_volume_Whole-hippocampal-body	chr17	45636824	46108697	0.252182	0.964755	chr17:45636824:A:T	rs16940904	TRUE	TRUE	TRUE
veh,WNT3A,CHIR	ENSG00000285668	HippSubfield_lh_volume_Whole-hippocampal-body	chr17	45680084	46108697	0.259337	0.896508	chr17:45680084:C:A	rs16940904	TRUE	TRUE	TRUE
veh,CHIR	KANSL1-AS1	HippSubfield_lh_volume_Whole-hippocampal-body	chr17	45680084	46108697	0.259337	0.896508	chr17:45680084:C:A	rs16940904	TRUE	TRUE	TRUE
veh,WNT3A,CHIR	RAET1G	HippSubfield_lh_volume_Whole-hippocampal-head	chr6	149864373	149724357	0.145461	0.60324	chr6:149864373:T:A	rs80147756	TRUE	TRUE	TRUE
veh,WNT3A,CHIR	RAET1E	HippSubfield_lh_volume_Whole-hippocampal-head	chr6	149864373	149724357	0.145461	0.60324	chr6:149864373:T:A	rs80147756	TRUE	TRUE	TRUE
CHIR	TRIM32	HippSubfield_lh_volume_Whole-hippocampal-head	chr9	116495908	116482904	0.931301	0.844622	chr9:116495908:C:T	rs7030607	FALSE	FALSE	FALSE
CHIR	TRIM32	HippSubfield_lh_volume_Whole-hippocampus	chr9	116495908	116482904	0.931301	0.844622	chr9:116495908:C:T	rs7030607	FALSE	FALSE	FALSE
veh,WNT3A,CHIR	RAET1G	HippSubfield_lh_volume_Whole-hippocampus	chr6	149864373	149724357	0.145461	0.60324	chr6:149864373:T:A	rs80147756	TRUE	TRUE	TRUE
veh,WNT3A,CHIR	RAET1E	HippSubfield_lh_volume_Whole-hippocampus	chr6	149864373	149724357	0.145461	0.60324	chr6:149864373:T:A	rs80147756	TRUE	TRUE	TRUE
CHIR	TRIM32	HippSubfield_rh_volume_Hippocampal-tail	chr9	116495908	116485695	0.845853	0.862857	chr9:116495908:C:T	rs7020341	FALSE	FALSE	FALSE
veh,WNT3A,CHIR	RAET1E	HippSubfield_rh_volume_subiculum-body	chr6	149864373	149836834	NA	0.665996	chr6:149864373:T:A	rs10625131	TRUE	TRUE	TRUE
CHIR	TRIM32	HippSubfield_rh_volume_subiculum-body	chr9	116495908	116482904	0.931301	0.844622	chr9:116495908:C:T	rs7030607	FALSE	FALSE	FALSE
veh,WNT3A,CHIR	RAET1G	HippSubfield_rh_volume_subiculum-body	chr6	149864373	149836834	NA	0.665996	chr6:149864373:T:A	rs10625131	TRUE	TRUE	TRUE
veh,WNT3A,CHIR	RAET1G	HippSubfield_rh_volume_subiculum-head	chr6	149864373	149724357	0.145461	0.60324	chr6:149864373:T:A	rs80147756	TRUE	TRUE	TRUE
veh,WNT3A,CHIR	RAET1E	HippSubfield_rh_volume_subiculum-head	chr6	149864373	149724357	0.145461	0.60324	chr6:149864373:T:A	rs80147756	TRUE	TRUE	TRUE
CHIR	TRIM32	HippSubfield_rh_volume_CA1-head	chr9	116495908	116485355	0.845853	0.862857	chr9:116495908:C:T	chr9:119247634:CTA:C	FALSE	FALSE	FALSE
veh,WNT3A,CHIR	RAET1G	HippSubfield_rh_volume_CA1-head	chr6	149864373	149724357	0.145461	0.60324	chr6:149864373:T:A	rs80147756	TRUE	TRUE	TRUE
veh,WNT3A,CHIR	RAET1E	HippSubfield_rh_volume_CA1-head	chr6	149864373	149724357	0.145461	0.60324	chr6:149864373:T:A	rs80147756	TRUE	TRUE	TRUE
veh	LRRC37A2	HippSubfield_rh_volume_molecular-layer-HP-head	chr17	46227518	46144653	NA	0.855319	chr17:46227518:C:T	rs2222746	TRUE	TRUE	TRUE
WNT3A	LRRC37A2	HippSubfield_rh_volume_molecular-layer-HP-head	chr17	45706437	46144653	NA	0.838866	chr17:45706437:A:G	rs2222746	TRUE	TRUE	TRUE
WNT3A	LRRC37A	HippSubfield_rh_volume_molecular-layer-HP-head	chr17	45706437	46144653	NA	0.838866	chr17:45706437:A:G	rs2222746	TRUE	TRUE	TRUE
WNT3A,CHIR	ENSG00000267246	HippSubfield_rh_volume_molecular-layer-HP-head	chr17	46185975	46144653	NA	0.83819	chr17:46185975:GA:G	rs2222746	TRUE	TRUE	TRUE
CHIR	ENSG00000267198	HippSubfield_rh_volume_molecular-layer-HP-head	chr17	46036724	46144653	NA	0.858937	chr17:46036724:CT:C	rs2222746	TRUE	TRUE	TRUE
CHIR	ENSG00000131484	HippSubfield_rh_volume_molecular-layer-HP-head	chr17	45846971	46144653	NA	0.849443	chr17:45846971:A:C	rs2222746	TRUE	TRUE	TRUE
veh,WNT3A,CHIR	KANSL1	HippSubfield_rh_volume_molecular-layer-HP-head	chr17	46282936	46144653	NA	0.799943	chr17:46282936:C:T	rs2222746	TRUE	TRUE	TRUE
veh	ENSG00000267246	HippSubfield_rh_volume_molecular-layer-HP-head	chr17	46161205	46144653	NA	0.836219	chr17:46161205:C:G	rs2222746	TRUE	TRUE	TRUE
veh,WNT3A,CHIR	ENSG00000285668	HippSubfield_rh_volume_molecular-layer-HP-head	chr17	45680084	46144653	NA	0.793645	chr17:45680084:C:A	rs2222746	TRUE	TRUE	TRUE
WNT3A	FAM215B	HippSubfield_rh_volume_molecular-layer-HP-head	chr17	45636824	46108697	0.252182	0.964755	chr17:45636824:A:T	rs16940904	TRUE	TRUE	TRUE
WNT3A	KANSL1-AS1	HippSubfield_rh_volume_molecular-layer-HP-head	chr17	46124781	46144653	NA	0.858937	chr17:46124781:A:G	rs2222746	TRUE	TRUE	TRUE
CHIR	LRRC37A2	HippSubfield_rh_volume_molecular-layer-HP-head	chr17	45636824	46108697	0.252182	0.964755	chr17:45636824:A:T	rs16940904	TRUE	TRUE	TRUE
veh	LRRC37A	HippSubfield_rh_volume_molecular-layer-HP-head	chr17	46131998	46144653	NA	0.865533	chr17:46131998:G:A	rs2222746	TRUE	TRUE	TRUE
veh,CHIR	KANSL1-AS1	HippSubfield_rh_volume_molecular-layer-HP-head	chr17	45680084	46144653	NA	0.793645	chr17:45680084:C:A	rs2222746	TRUE	TRUE	TRUE
CHIR	LRRC37A	HippSubfield_rh_volume_molecular-layer-HP-head	chr17	45636824	46108697	0.252182	0.964755	chr17:45636824:A:T	rs16940904	TRUE	TRUE	TRUE
veh,WNT3A	ENSG00000267198	HippSubfield_rh_volume_molecular-layer-HP-head	chr17	45680084	46144653	NA	0.793645	chr17:45680084:C:A	rs2222746	TRUE	TRUE	TRUE
veh	FAM215B	HippSubfield_rh_volume_molecular-layer-HP-head	chr17	46131998	46144653	NA	0.865533	chr17:46131998:G:A	rs2222746	TRUE	TRUE	TRUE
veh,WNT3A	MAPK3	HippSubfield_rh_volume_GC-ML-DG-head	chr16	30123335	29937080	0.435178	0.697866	chr16:30123335:T:C	rs4788190	TRUE	TRUE	TRUE
CHIR	TRIM32	HippSubfield_rh_volume_GC-ML-DG-head	chr9	116495908	116486714	0.779176	0.853802	chr9:116495908:C:T	rs7040792	FALSE	FALSE	FALSE
CHIR	TRIM32	HippSubfield_rh_volume_GC-ML-DG-body	chr9	116495908	116485355	0.845853	0.862857	chr9:116495908:C:T	chr9:119247634:CTA:C	FALSE	FALSE	FALSE
veh,WNT3A	MAPK3	HippSubfield_rh_volume_CA4-head	chr16	30123335	29937080	0.435178	0.697866	chr16:30123335:T:C	rs4788190	TRUE	TRUE	TRUE
CHIR	TRIM32	HippSubfield_rh_volume_CA4-body	chr9	116495908	116485355	0.845853	0.862857	chr9:116495908:C:T	chr9:119247634:CTA:C	FALSE	FALSE	FALSE
veh,WNT3A,CHIR	RAET1E	HippSubfield_rh_volume_CA4-body	chr6	149864373	149833364	0.153292	0.665996	chr6:149864373:T:A	rs7740784	TRUE	TRUE	TRUE
veh,WNT3A,CHIR	RAET1G	HippSubfield_rh_volume_CA4-body	chr6	149864373	149833364	0.153292	0.665996	chr6:149864373:T:A	rs7740784	TRUE	TRUE	TRUE
CHIR	TRIM32	HippSubfield_rh_volume_Whole-hippocampal-body	chr9	116495908	116485355	0.845853	0.862857	chr9:116495908:C:T	chr9:119247634:CTA:C	FALSE	FALSE	FALSE
veh,WNT3A,CHIR	RAET1E	HippSubfield_rh_volume_Whole-hippocampal-body	chr6	149864373	149658764	0.145461	0.658652	chr6:149864373:T:A	rs9688452	TRUE	TRUE	TRUE
veh,WNT3A,CHIR	RAET1G	HippSubfield_rh_volume_Whole-hippocampal-body	chr6	149864373	149658764	0.145461	0.658652	chr6:149864373:T:A	rs9688452	TRUE	TRUE	TRUE
CHIR	TRIM32	HippSubfield_rh_volume_Whole-hippocampal-head	chr9	116495908	116485355	0.845853	0.862857	chr9:116495908:C:T	chr9:119247634:CTA:C	FALSE	FALSE	FALSE
veh,WNT3A,CHIR	RAET1G	HippSubfield_rh_volume_Whole-hippocampal-head	chr6	149864373	149724357	0.145461	0.60324	chr6:149864373:T:A	rs80147756	TRUE	TRUE	TRUE
veh,WNT3A,CHIR	RAET1E	HippSubfield_rh_volume_Whole-hippocampal-head	chr6	149864373	149724357	0.145461	0.60324	chr6:149864373:T:A	rs80147756	TRUE	TRUE	TRUE
CHIR	TRIM32	HippSubfield_rh_volume_Whole-hippocampus	chr9	116495908	116485695	0.845853	0.862857	chr9:116495908:C:T	rs7020341	FALSE	FALSE	FALSE
veh,WNT3A,CHIR	RAET1G	HippSubfield_rh_volume_Whole-hippocampus	chr6	149864373	149724357	0.145461	0.60324	chr6:149864373:T:A	rs80147756	TRUE	TRUE	TRUE
veh,WNT3A,CHIR	RAET1E	HippSubfield_rh_volume_Whole-hippocampus	chr6	149864373	149724357	0.145461	0.60324	chr6:149864373:T:A	rs80147756	TRUE	TRUE	TRUE
veh,CHIR	PM20D1	ThalamNuclei_lh_volume_PuM	chr1	205813590	205820154	1	0.992177	chr1:205813590:A:G	rs823080	TRUE	TRUE	TRUE
WNT3A	PM20D1	ThalamNuclei_lh_volume_PuM	chr1	205790067	205820154	0.964163	0.927359	chr1:205790067:G:A	rs823080	TRUE	TRUE	TRUE
WNT3A	ENSG00000286619	ThalamNuclei_lh_volume_PuM	chr1	205790067	205820154	0.964163	0.927359	chr1:205790067:G:A	rs823080	TRUE	TRUE	TRUE
veh,CHIR	ENSG00000286619	ThalamNuclei_lh_volume_PuM	chr1	205813590	205820154	1	0.992177	chr1:205813590:A:G	rs823080	TRUE	TRUE	TRUE
CHIR	FRAT1	ThalamNuclei_lh_volume_CM	chr10	97318988	97214058	0.463395	0.688652	chr10:97318988:C:T	rs10882876	TRUE	FALSE	TRUE
WNT3A	LINC01597	ThalamNuclei_lh_volume_CM	chr20	30303116	30363109	0.728678	0.679746	chr20:30303116:T:C	rs2379715	TRUE	TRUE	TRUE
veh	FRAT1	ThalamNuclei_lh_volume_CM	chr10	97324669	97214058	0.574269	0.675535	chr10:97324669:C:T	rs10882876	TRUE	TRUE	TRUE
veh	LACTB	ThalamNuclei_lh_volume_VLa	chr15	63144463	63164108	0.86033	0.765697	chr15:63144463:A:G	rs4775635	TRUE	TRUE	TRUE
veh	LACTB	ThalamNuclei_lh_volume_MDm	chr15	63144463	63144756	NA	0.885957	chr15:63144463:A:G	rs78356111	TRUE	TRUE	TRUE
CHIR	FRAT1	ThalamNuclei_lh_volume_Pf	chr10	97318988	97250310	0.548306	0.934274	chr10:97318988:C:T	rs10882881	FALSE	TRUE	TRUE
veh	FRAT1	ThalamNuclei_lh_volume_Pf	chr10	97324669	97250310	0.693444	0.925872	chr10:97324669:C:T	rs10882881	FALSE	TRUE	TRUE
CHIR	LRRC37A	ThalamNuclei_lh_volume_Pf	chr17	45636824	45584654	NA	0.785354	chr17:45636824:A:T	rs1724429	TRUE	TRUE	TRUE
WNT3A	LRRC37A	ThalamNuclei_lh_volume_Pf	chr17	45706437	45584654	NA	0.763599	chr17:45706437:A:G	rs1724429	TRUE	TRUE	TRUE
WNT3A	FAM215B	ThalamNuclei_lh_volume_Pf	chr17	45636824	45584654	NA	0.785354	chr17:45636824:A:T	rs1724429	TRUE	TRUE	TRUE
veh,WNT3A	ENSG00000267198	ThalamNuclei_lh_volume_Pf	chr17	45680084	45584654	NA	0.820097	chr17:45680084:C:A	rs1724429	TRUE	TRUE	TRUE
veh,WNT3A,CHIR	ABHD12	ThalamNuclei_lh_volume_Pf	chr20	25399957	25251222	0.396505	0.670273	chr20:25399957:G:A	rs1555329	TRUE	TRUE	TRUE
CHIR	ENSG00000267198	ThalamNuclei_lh_volume_Pf	chr17	46036724	45584654	NA	0.785354	chr17:46036724:CT:C	rs1724429	TRUE	TRUE	TRUE
veh,CHIR	KANSL1-AS1	ThalamNuclei_lh_volume_Pf	chr17	45680084	45584654	NA	0.820097	chr17:45680084:C:A	rs1724429	TRUE	TRUE	TRUE
WNT3A,CHIR	ENSG00000267246	ThalamNuclei_lh_volume_Pf	chr17	46185975	46678363	0.401772	0.813167	chr17:46185975:GA:G	rs141783865	TRUE	TRUE	TRUE
veh	SLIT1	ThalamNuclei_lh_volume_Pf	chr10	97217166	97250310	0.323072	0.650842	chr10:97217166:G:A	rs10882881	TRUE	TRUE	TRUE
CHIR	ENSG00000131484	ThalamNuclei_lh_volume_Pf	chr17	45846971	45584654	NA	0.778009	chr17:45846971:A:C	rs1724429	TRUE	TRUE	TRUE
veh,WNT3A,CHIR	ENSG00000285668	ThalamNuclei_lh_volume_Pf	chr17	45680084	45584654	NA	0.820097	chr17:45680084:C:A	rs1724429	TRUE	TRUE	TRUE
WNT3A	LRRC37A2	ThalamNuclei_lh_volume_Pf	chr17	45706437	45584654	NA	0.763599	chr17:45706437:A:G	rs1724429	TRUE	TRUE	TRUE
CHIR	LRRC37A2	ThalamNuclei_lh_volume_Pf	chr17	45636824	45584654	NA	0.785354	chr17:45636824:A:T	rs1724429	TRUE	TRUE	TRUE
CHIR	ENSG00000267198	ThalamNuclei_lh_volume_VAmc	chr17	46036724	45579261	NA	0.785354	chr17:46036724:CT:C	rs2463518	FALSE	FALSE	FALSE
WNT3A,CHIR	ENSG00000267246	ThalamNuclei_lh_volume_VAmc	chr17	46185975	46140772	NA	0.83819	chr17:46185975:GA:G	rs1918800	TRUE	TRUE	TRUE
veh,WNT3A,CHIR	KANSL1	ThalamNuclei_lh_volume_VAmc	chr17	46282936	46140772	NA	0.799943	chr17:46282936:C:T	rs1918800	FALSE	FALSE	FALSE
veh,CHIR	KANSL1-AS1	ThalamNuclei_lh_volume_VAmc	chr17	45680084	45579261	NA	0.820097	chr17:45680084:C:A	rs2463518	TRUE	TRUE	TRUE
WNT3A	FAM215B	ThalamNuclei_lh_volume_VAmc	chr17	45636824	45579261	NA	0.785354	chr17:45636824:A:T	rs2463518	TRUE	TRUE	TRUE
veh	LRRC37A	ThalamNuclei_lh_volume_VAmc	chr17	46131998	46140772	NA	0.865533	chr17:46131998:G:A	rs1918800	TRUE	TRUE	TRUE
WNT3A	LRRC37A2	ThalamNuclei_lh_volume_VAmc	chr17	45706437	45579261	NA	0.763599	chr17:45706437:A:G	rs2463518	TRUE	TRUE	TRUE
CHIR	LRRC37A	ThalamNuclei_lh_volume_VAmc	chr17	45636824	45579261	NA	0.785354	chr17:45636824:A:T	rs2463518	TRUE	TRUE	TRUE
CHIR	ENSG00000131484	ThalamNuclei_lh_volume_VAmc	chr17	45846971	45579261	NA	0.778009	chr17:45846971:A:C	rs2463518	TRUE	TRUE	TRUE
veh	ENSG00000267246	ThalamNuclei_lh_volume_VAmc	chr17	46161205	46140772	NA	0.836219	chr17:46161205:C:G	rs1918800	TRUE	TRUE	TRUE
veh	FAM215B	ThalamNuclei_lh_volume_VAmc	chr17	46131998	46140772	NA	0.865533	chr17:46131998:G:A	rs1918800	TRUE	TRUE	TRUE
veh,WNT3A,CHIR	ENSG00000285668	ThalamNuclei_lh_volume_VAmc	chr17	45680084	45579261	NA	0.820097	chr17:45680084:C:A	rs2463518	TRUE	TRUE	TRUE
WNT3A	LRRC37A	ThalamNuclei_lh_volume_VAmc	chr17	45706437	45579261	NA	0.763599	chr17:45706437:A:G	rs2463518	TRUE	TRUE	TRUE
WNT3A	KANSL1-AS1	ThalamNuclei_lh_volume_VAmc	chr17	46124781	46140772	NA	0.858937	chr17:46124781:A:G	rs1918800	TRUE	TRUE	TRUE
CHIR	LRRC37A2	ThalamNuclei_lh_volume_VAmc	chr17	45636824	45579261	NA	0.785354	chr17:45636824:A:T	rs2463518	TRUE	TRUE	TRUE
veh,WNT3A	ENSG00000267198	ThalamNuclei_lh_volume_VAmc	chr17	45680084	45579261	NA	0.820097	chr17:45680084:C:A	rs2463518	TRUE	TRUE	TRUE
veh	LRRC37A2	ThalamNuclei_lh_volume_VAmc	chr17	46227518	46140772	NA	0.855319	chr17:46227518:C:T	rs1918800	TRUE	TRUE	TRUE
CHIR	ARL17A	ThalamNuclei_lh_volume_Pc	chr17	46788237	46788237	1	1	chr17:46788237:T:C	rs199498	TRUE	TRUE	TRUE
veh	ARL17A	ThalamNuclei_lh_volume_Pc	chr17	46770341	46788237	0.787061	0.792736	chr17:46770341:C:G	rs199498	TRUE	TRUE	TRUE
WNT3A	NSF	ThalamNuclei_lh_volume_Pc	chr17	46723974	46788237	0.500198	0.70388	chr17:46723974:C:T	rs199498	TRUE	TRUE	TRUE
veh	LACTB	ThalamNuclei_lh_volume_VLp	chr15	63144463	63164108	0.86033	0.765697	chr15:63144463:A:G	rs4775635	TRUE	TRUE	TRUE
veh,CHIR	PM20D1	ThalamNuclei_rh_volume_PuI	chr1	205813590	205820154	1	0.992177	chr1:205813590:A:G	rs823080	TRUE	TRUE	TRUE
WNT3A	PM20D1	ThalamNuclei_rh_volume_PuI	chr1	205790067	205820154	0.964163	0.927359	chr1:205790067:G:A	rs823080	TRUE	TRUE	TRUE
WNT3A	ENSG00000286619	ThalamNuclei_rh_volume_PuI	chr1	205790067	205820154	0.964163	0.927359	chr1:205790067:G:A	rs823080	TRUE	TRUE	TRUE
veh,CHIR	ENSG00000286619	ThalamNuclei_rh_volume_PuI	chr1	205813590	205820154	1	0.992177	chr1:205813590:A:G	rs823080	TRUE	TRUE	TRUE
veh,CHIR	ENSG00000286619	ThalamNuclei_rh_volume_PuM	chr1	205813590	205820154	1	0.992177	chr1:205813590:A:G	rs823080	TRUE	TRUE	TRUE
WNT3A	ENSG00000286619	ThalamNuclei_rh_volume_PuM	chr1	205790067	205820154	0.964163	0.927359	chr1:205790067:G:A	rs823080	TRUE	TRUE	TRUE
WNT3A	PM20D1	ThalamNuclei_rh_volume_PuM	chr1	205790067	205820154	0.964163	0.927359	chr1:205790067:G:A	rs823080	TRUE	TRUE	TRUE
veh,CHIR	PM20D1	ThalamNuclei_rh_volume_PuM	chr1	205813590	205820154	1	0.992177	chr1:205813590:A:G	rs823080	TRUE	TRUE	TRUE
veh	LACTB	ThalamNuclei_rh_volume_MDm	chr15	63144463	63173560	0.644542	0.524193	chr15:63144463:A:G	rs1867479	TRUE	TRUE	TRUE
veh,WNT3A	ENSG00000267198	ThalamNuclei_rh_volume_Pf	chr17	45680084	45580027	NA	0.820097	chr17:45680084:C:A	rs2693362	TRUE	TRUE	TRUE
veh,WNT3A,CHIR	ABHD12	ThalamNuclei_rh_volume_Pf	chr20	25399957	25222256	0.441529	0.820482	chr20:25399957:G:A	rs6037062	TRUE	TRUE	TRUE
WNT3A	FRAT1	ThalamNuclei_rh_volume_Pf	chr10	97330956	97374545	0.57689	0.742038	chr10:97330956:C:T	rs113563610	FALSE	FALSE	TRUE
WNT3A	FAM215B	ThalamNuclei_rh_volume_Pf	chr17	45636824	45580027	NA	0.785354	chr17:45636824:A:T	rs2693362	FALSE	FALSE	FALSE
veh,WNT3A,CHIR	ENSG00000285668	ThalamNuclei_rh_volume_Pf	chr17	45680084	45580027	NA	0.820097	chr17:45680084:C:A	rs2693362	TRUE	TRUE	TRUE
WNT3A	LRRC37A2	ThalamNuclei_rh_volume_Pf	chr17	45706437	45580027	NA	0.763599	chr17:45706437:A:G	rs2693362	TRUE	TRUE	TRUE
veh,CHIR	KANSL1-AS1	ThalamNuclei_rh_volume_Pf	chr17	45680084	45580027	NA	0.820097	chr17:45680084:C:A	rs2693362	TRUE	TRUE	TRUE
CHIR	LRRC37A	ThalamNuclei_rh_volume_Pf	chr17	45636824	45580027	NA	0.785354	chr17:45636824:A:T	rs2693362	FALSE	FALSE	FALSE
CHIR	LRRC37A2	ThalamNuclei_rh_volume_Pf	chr17	45636824	45580027	NA	0.785354	chr17:45636824:A:T	rs2693362	FALSE	FALSE	FALSE
WNT3A	LRRC37A	ThalamNuclei_rh_volume_Pf	chr17	45706437	45580027	NA	0.763599	chr17:45706437:A:G	rs2693362	TRUE	TRUE	TRUE
veh,WNT3A,CHIR	TUBA1C	ThalamNuclei_rh_volume_VA	chr12	49119146	49122053	NA	0.995526	chr12:49119146:A:G	rs11407751	TRUE	TRUE	TRUE
CHIR	H2AC13	ThalamNuclei_rh_volume_CL	chr6	27821164	27831692	NA	0.664959	chr6:27821164:C:T	rs71559051	TRUE	TRUE	TRUE
CHIR	H2AC13	ThalamNuclei_rh_volume_LP	chr6	27821164	28289600	NA	0.712271	chr6:27821164:C:T	rs13211507	TRUE	TRUE	TRUE
CHIR	H2AC13	ThalamNuclei_rh_volume_LD	chr6	27821164	27478787	0.196324	0.876551	chr6:27821164:C:T	rs7749305	TRUE	TRUE	TRUE
veh	LACTB	ThalamNuclei_rh_volume_Whole-thalamus	chr15	63144463	63164108	0.86033	0.765697	chr15:63144463:A:G	rs4775635	TRUE	TRUE	TRUE
veh	FRAT1	Brainstem_global_volume_Medulla	chr10	97324669	97329539	0.495108	0.968787	chr10:97324669:C:T	rs7076523	FALSE	TRUE	TRUE
veh,WNT3A,CHIR	RAET1E	Brainstem_global_volume_Medulla	chr6	149864373	149682090	NA	0.662953	chr6:149864373:T:A	chr6:150003226:GAC:G	TRUE	TRUE	TRUE
veh,WNT3A,CHIR	RAET1G	Brainstem_global_volume_Medulla	chr6	149864373	149682090	NA	0.662953	chr6:149864373:T:A	chr6:150003226:GAC:G	TRUE	TRUE	TRUE
veh	SLIT1	Brainstem_global_volume_Medulla	chr10	97217166	97329539	0.473211	0.60902	chr10:97217166:G:A	rs7076523	TRUE	TRUE	TRUE
CHIR	FRAT1	Brainstem_global_volume_Medulla	chr10	97318988	97329539	0.591125	0.968481	chr10:97318988:C:T	rs7076523	FALSE	TRUE	TRUE
veh,WNT3A,CHIR	RAET1E	Brainstem_global_volume_Pons	chr6	149864373	149658764	0.145461	0.658652	chr6:149864373:T:A	rs9688452	TRUE	TRUE	TRUE
veh,WNT3A,CHIR	TMLHE	Brainstem_global_volume_Pons	chrX	155304373	155200937	0.793609	NA	chrX:155304373:T:C	rs4893075	TRUE	TRUE	TRUE
CHIR	F8A1	Brainstem_global_volume_Pons	chrX	155617174	155200937	1	NA	chrX:155617174:A:G	rs4893075	TRUE	TRUE	TRUE
veh,WNT3A,CHIR	ABHD12	Brainstem_global_volume_Pons	chr20	25399957	25202012	0.603499	0.637402	chr20:25399957:G:A	rs6138536	TRUE	TRUE	TRUE
WNT3A	F8A1	Brainstem_global_volume_Pons	chrX	155636194	155200937	0.906959	NA	chrX:155636194:A:G	rs4893075	TRUE	TRUE	TRUE
veh	F8A1	Brainstem_global_volume_Pons	chrX	155286328	155200937	0.876909	NA	chrX:155286328:G:A	rs4893075	TRUE	TRUE	TRUE
WNT3A	ENSG00000224216	Brainstem_global_volume_Pons	chrX	155548462	155200937	0.741647	NA	chrX:155548462:A:G	rs4893075	TRUE	TRUE	TRUE
veh	ENSG00000225393	Brainstem_global_volume_Pons	chrX	155642082	155200937	0.783911	NA	chrX:155642082:C:T	rs4893075	TRUE	TRUE	TRUE
CHIR	ENSG00000225393	Brainstem_global_volume_Pons	chrX	155251151	155200937	0.820243	NA	chrX:155251151:T:C	rs4893075	TRUE	TRUE	TRUE
veh	ENSG00000224216	Brainstem_global_volume_Pons	chrX	155304373	155200937	0.793609	NA	chrX:155304373:T:C	rs4893075	TRUE	TRUE	TRUE
WNT3A	ENSG00000225393	Brainstem_global_volume_Pons	chrX	155548462	155200937	0.741647	NA	chrX:155548462:A:G	rs4893075	TRUE	TRUE	TRUE
veh,WNT3A,CHIR	RAET1G	Brainstem_global_volume_Pons	chr6	149864373	149658764	0.145461	0.658652	chr6:149864373:T:A	rs9688452	TRUE	TRUE	TRUE
veh	RAB39B	Brainstem_global_volume_Pons	chrX	155636194	155200937	0.906959	NA	chrX:155636194:A:G	rs4893075	TRUE	TRUE	TRUE
veh,WNT3A,CHIR	RAET1E	Brainstem_global_volume_Midbrain	chr6	149864373	149682090	NA	0.662953	chr6:149864373:T:A	chr6:150003226:GAC:G	TRUE	TRUE	TRUE
veh,WNT3A,CHIR	RAET1G	Brainstem_global_volume_Midbrain	chr6	149864373	149682090	NA	0.662953	chr6:149864373:T:A	chr6:150003226:GAC:G	TRUE	TRUE	TRUE
veh,WNT3A,CHIR	RAET1G	Brainstem_global_volume_Whole-brainstem	chr6	149864373	149658764	0.145461	0.658652	chr6:149864373:T:A	rs9688452	TRUE	TRUE	TRUE
WNT3A	ENSG00000224216	Brainstem_global_volume_Whole-brainstem	chrX	155548462	155200937	0.741647	NA	chrX:155548462:A:G	rs4893075	TRUE	TRUE	TRUE
WNT3A	ENSG00000225393	Brainstem_global_volume_Whole-brainstem	chrX	155548462	155200937	0.741647	NA	chrX:155548462:A:G	rs4893075	TRUE	TRUE	TRUE
CHIR	F8A1	Brainstem_global_volume_Whole-brainstem	chrX	155617174	155200937	1	NA	chrX:155617174:A:G	rs4893075	TRUE	TRUE	TRUE
WNT3A	F8A1	Brainstem_global_volume_Whole-brainstem	chrX	155636194	155200937	0.906959	NA	chrX:155636194:A:G	rs4893075	TRUE	TRUE	TRUE
veh,WNT3A,CHIR	RAET1E	Brainstem_global_volume_Whole-brainstem	chr6	149864373	149658764	0.145461	0.658652	chr6:149864373:T:A	rs9688452	TRUE	TRUE	TRUE
veh	ENSG00000224216	Brainstem_global_volume_Whole-brainstem	chrX	155304373	155200937	0.793609	NA	chrX:155304373:T:C	rs4893075	TRUE	TRUE	TRUE
veh	ENSG00000225393	Brainstem_global_volume_Whole-brainstem	chrX	155642082	155200937	0.783911	NA	chrX:155642082:C:T	rs4893075	TRUE	TRUE	TRUE
veh	F8A1	Brainstem_global_volume_Whole-brainstem	chrX	155286328	155200937	0.876909	NA	chrX:155286328:G:A	rs4893075	TRUE	TRUE	TRUE
CHIR	ENSG00000225393	Brainstem_global_volume_Whole-brainstem	chrX	155251151	155200937	0.820243	NA	chrX:155251151:T:C	rs4893075	TRUE	TRUE	TRUE
veh,WNT3A,CHIR	ABHD12	Brainstem_global_volume_Whole-brainstem	chr20	25399957	25201362	0.603499	0.637402	chr20:25399957:G:A	rs11698185	TRUE	TRUE	TRUE
veh,WNT3A,CHIR	TMLHE	Brainstem_global_volume_Whole-brainstem	chrX	155304373	155200937	0.793609	NA	chrX:155304373:T:C	rs4893075	TRUE	TRUE	TRUE
veh	RAB39B	Brainstem_global_volume_Whole-brainstem	chrX	155636194	155200937	0.906959	NA	chrX:155636194:A:G	rs4893075	TRUE	TRUE	TRUE
WNT3A,CHIR	TTC38	aparc-Desikan_lh_volume_cuneus	chr22	46291861	46290480	0.824594	NA	chr22:46291861:C:A	rs6008546	TRUE	TRUE	TRUE
veh	PKDREJ	aparc-Desikan_lh_volume_cuneus	chr22	46252012	46290480	0.655176	NA	chr22:46252012:A:G	rs6008546	TRUE	TRUE	TRUE
WNT3A,CHIR	PKDREJ	aparc-Desikan_lh_volume_cuneus	chr22	46254203	46290480	0.674931	NA	chr22:46254203:C:T	rs6008546	TRUE	TRUE	TRUE
veh	ST7L	aparc-Desikan_lh_volume_lingual	chr1	112626827	112699866	0.796107	0.688193	chr1:112626827:G:A	rs3013431	TRUE	TRUE	TRUE
WNT3A	ST7L	aparc-Desikan_lh_volume_lingual	chr1	112691834	112699866	0.842999	0.686726	chr1:112691834:G:A	rs3013431	TRUE	TRUE	TRUE
CHIR	ST7L	aparc-Desikan_lh_volume_lingual	chr1	112659586	112699866	0.436226	0.648891	chr1:112659586:C:T	rs3013431	TRUE	TRUE	TRUE
CHIR	ST7L	aparc-Desikan_lh_volume_pericalcarine	chr1	112659586	112699866	0.436226	0.648891	chr1:112659586:C:T	rs3013431	TRUE	TRUE	TRUE
veh	ST7L	aparc-Desikan_lh_volume_pericalcarine	chr1	112626827	112699866	0.796107	0.688193	chr1:112626827:G:A	rs3013431	TRUE	TRUE	TRUE
WNT3A	ST7L	aparc-Desikan_lh_volume_pericalcarine	chr1	112691834	112699866	0.842999	0.686726	chr1:112691834:G:A	rs3013431	TRUE	TRUE	TRUE
veh	SHTN1	aparc-Desikan_rh_volume_bankssts	chr10	116936755	116910771	0.376375	0.769709	chr10:116936755:A:T	rs1419832	FALSE	FALSE	TRUE
WNT3A,CHIR	ENO4	aparc-Desikan_rh_volume_bankssts	chr10	116974835	116910771	0.266287	0.759581	chr10:116974835:T:C	rs1419832	FALSE	FALSE	TRUE
WNT3A,CHIR	SHTN1	aparc-Desikan_rh_volume_bankssts	chr10	116974835	116910771	0.266287	0.759581	chr10:116974835:T:C	rs1419832	FALSE	FALSE	TRUE
veh,WNT3A	ARHGAP27	aparc-Desikan_rh_volume_fusiform	chr17	45493041	45941153	0.202085	0.706555	chr17:45493041:C:T	rs7210219	TRUE	TRUE	TRUE
veh,WNT3A,CHIR	WARS2-AS1	aparc-Desikan_rh_volume_parsorbitalis	chr1	119177063	119058408	NA	0.749653	chr1:119177063:T:C	chr1:119601031:TA:T	TRUE	TRUE	TRUE
WNT3A,CHIR	SHTN1	aparc-Desikan_rh_volume_precentral	chr10	116974835	116942215	NA	0.769502	chr10:116974835:T:C	chr10:118701726:AT:A	FALSE	FALSE	TRUE
WNT3A,CHIR	ENO4	aparc-Desikan_rh_volume_precentral	chr10	116974835	116942215	NA	0.769502	chr10:116974835:T:C	chr10:118701726:AT:A	FALSE	FALSE	TRUE
veh	SHTN1	aparc-Desikan_rh_volume_precentral	chr10	116936755	116942215	NA	0.780199	chr10:116936755:A:T	chr10:118701726:AT:A	FALSE	FALSE	TRUE
CHIR	ST7L	BA-exvivo_lh_volume_V1	chr1	112659586	112699866	0.436226	0.648891	chr1:112659586:C:T	rs3013431	TRUE	TRUE	TRUE
veh	ST7L	BA-exvivo_lh_volume_V1	chr1	112626827	112699866	0.796107	0.688193	chr1:112626827:G:A	rs3013431	TRUE	TRUE	TRUE
WNT3A	ST7L	BA-exvivo_lh_volume_V1	chr1	112691834	112699866	0.842999	0.686726	chr1:112691834:G:A	rs3013431	TRUE	TRUE	TRUE
veh,WNT3A,CHIR	TMLHE	BA-exvivo_lh_volume_V2	chrX	155304373	155679394	0.722518	NA	chrX:155304373:T:C	rs473529	TRUE	TRUE	TRUE
CHIR	ENSG00000225393	BA-exvivo_lh_volume_V2	chrX	155251151	155679394	0.748788	NA	chrX:155251151:T:C	rs473529	TRUE	TRUE	TRUE
WNT3A	F8A1	BA-exvivo_lh_volume_V2	chrX	155636194	155679394	0.802341	NA	chrX:155636194:A:G	rs473529	TRUE	TRUE	TRUE
CHIR	F8A1	BA-exvivo_lh_volume_V2	chrX	155617174	155679394	0.882842	NA	chrX:155617174:A:G	rs473529	TRUE	TRUE	TRUE
WNT3A	ENSG00000225393	BA-exvivo_lh_volume_V2	chrX	155548462	155679394	0.678098	NA	chrX:155548462:A:G	rs473529	TRUE	TRUE	TRUE
veh	ENSG00000225393	BA-exvivo_lh_volume_V2	chrX	155642082	155679394	0.834217	NA	chrX:155642082:C:T	rs473529	TRUE	TRUE	TRUE
WNT3A	ENSG00000224216	BA-exvivo_lh_volume_V2	chrX	155548462	155679394	0.678098	NA	chrX:155548462:A:G	rs473529	TRUE	TRUE	TRUE
veh	F8A1	BA-exvivo_lh_volume_V2	chrX	155286328	155679394	0.795718	NA	chrX:155286328:G:A	rs473529	TRUE	TRUE	TRUE
veh	ENSG00000224216	BA-exvivo_lh_volume_V2	chrX	155304373	155679394	0.722518	NA	chrX:155304373:T:C	rs473529	TRUE	TRUE	TRUE
veh	RAB39B	BA-exvivo_lh_volume_V2	chrX	155636194	155679394	0.802341	NA	chrX:155636194:A:G	rs473529	TRUE	TRUE	TRUE
WNT3A	NDUFAF2	BA-exvivo_lh_volume_MT	chr5	60874510	61128883	0.363638	0.848992	chr5:60874510:A:G	rs140345286	TRUE	FALSE	TRUE
veh	NDUFAF2	BA-exvivo_lh_volume_MT	chr5	60885673	61128883	0.32279	0.71085	chr5:60885673:T:C	rs140345286	TRUE	FALSE	TRUE
veh,WNT3A	SLC26A7	BA-exvivo_lh_volume_entorhinal	chr8	91171610	91252155	0.659932	0.669339	chr8:91171610:G:A	rs10110827	FALSE	FALSE	TRUE
CHIR	SLC26A7	BA-exvivo_lh_volume_entorhinal	chr8	91118571	91252155	0.643799	0.665214	chr8:91118571:G:C	rs10110827	FALSE	FALSE	FALSE
CHIR	ZSCAN21	BA-exvivo_rh_volume_BA3b	chr7	100068997	100105784	NA	0.950633	chr7:100068997:T:A	chr7:99703407:GA:G	FALSE	FALSE	FALSE
veh	SHTN1	BA-exvivo_rh_volume_BA4p	chr10	116936755	116934351	0.449323	0.812774	chr10:116936755:A:T	rs11598817	FALSE	FALSE	TRUE
WNT3A,CHIR	SHTN1	BA-exvivo_rh_volume_BA4p	chr10	116974835	116934351	0.296179	0.802922	chr10:116974835:T:C	rs11598817	FALSE	FALSE	TRUE
WNT3A,CHIR	ENO4	BA-exvivo_rh_volume_BA4p	chr10	116974835	116934351	0.296179	0.802922	chr10:116974835:T:C	rs11598817	FALSE	FALSE	TRUE
WNT3A	NDUFAF2	BA-exvivo_rh_volume_V1	chr5	60874510	61141227	NA	0.922141	chr5:60874510:A:G	chr5:60437054:CA:C	TRUE	FALSE	TRUE
veh	NDUFAF2	BA-exvivo_rh_volume_V1	chr5	60885673	61141227	NA	0.77216	chr5:60885673:T:C	chr5:60437054:CA:C	TRUE	FALSE	TRUE
WNT3A	CENPW	aparc-DKTatlas_lh_volume_caudalanteriorcingulate	chr6	126340008	126470949	0.642826	0.41622	chr6:126340008:T:C	rs11759026	FALSE	FALSE	TRUE
WNT3A	CENPW	aparc-DKTatlas_lh_volume_caudalmiddlefrontal	chr6	126340008	126747838	0.61408	0.28704	chr6:126340008:T:C	rs853974	FALSE	FALSE	TRUE
veh	PKDREJ	aparc-DKTatlas_lh_volume_cuneus	chr22	46252012	46362676	0.653251	0.504566	chr22:46252012:A:G	rs12172608	TRUE	TRUE	TRUE
WNT3A,CHIR	PKDREJ	aparc-DKTatlas_lh_volume_cuneus	chr22	46254203	46362676	0.675614	0.504566	chr22:46254203:C:T	rs12172608	TRUE	TRUE	TRUE
veh	LRRC37A	aparc-DKTatlas_lh_volume_fusiform	chr17	46131998	46275066	NA	0.848695	chr17:46131998:G:A	chr17:44352432:AT:A	TRUE	TRUE	TRUE
WNT3A,CHIR	ENSG00000267246	aparc-DKTatlas_lh_volume_fusiform	chr17	46185975	46275066	NA	0.821461	chr17:46185975:GA:G	chr17:44352432:AT:A	TRUE	TRUE	TRUE
veh,CHIR	KANSL1-AS1	aparc-DKTatlas_lh_volume_fusiform	chr17	45680084	45855824	NA	0.918345	chr17:45680084:C:A	chr17:43933190:GTTTTTA:G	TRUE	TRUE	TRUE
WNT3A	KANSL1-AS1	aparc-DKTatlas_lh_volume_fusiform	chr17	46124781	46275066	NA	0.842136	chr17:46124781:A:G	chr17:44352432:AT:A	TRUE	TRUE	TRUE
WNT3A	LRRC37A	aparc-DKTatlas_lh_volume_fusiform	chr17	45706437	45855824	NA	0.958647	chr17:45706437:A:G	chr17:43933190:GTTTTTA:G	TRUE	TRUE	TRUE
CHIR	ENSG00000267198	aparc-DKTatlas_lh_volume_fusiform	chr17	46036724	46275066	NA	0.842136	chr17:46036724:CT:C	chr17:44352432:AT:A	FALSE	FALSE	FALSE
CHIR	LRRC37A	aparc-DKTatlas_lh_volume_fusiform	chr17	45636824	45855824	NA	0.989695	chr17:45636824:A:T	chr17:43933190:GTTTTTA:G	TRUE	TRUE	TRUE
veh,WNT3A,CHIR	ENSG00000285668	aparc-DKTatlas_lh_volume_fusiform	chr17	45680084	45855824	NA	0.918345	chr17:45680084:C:A	chr17:43933190:GTTTTTA:G	TRUE	TRUE	TRUE
veh	FAM215B	aparc-DKTatlas_lh_volume_fusiform	chr17	46131998	46275066	NA	0.848695	chr17:46131998:G:A	chr17:44352432:AT:A	TRUE	TRUE	TRUE
veh,WNT3A	ENSG00000267198	aparc-DKTatlas_lh_volume_fusiform	chr17	45680084	45855824	NA	0.918345	chr17:45680084:C:A	chr17:43933190:GTTTTTA:G	TRUE	TRUE	TRUE
veh	ENSG00000267246	aparc-DKTatlas_lh_volume_fusiform	chr17	46161205	46275066	NA	0.819621	chr17:46161205:C:G	chr17:44352432:AT:A	TRUE	TRUE	TRUE
CHIR	LRRC37A2	aparc-DKTatlas_lh_volume_fusiform	chr17	45636824	45855824	NA	0.989695	chr17:45636824:A:T	chr17:43933190:GTTTTTA:G	TRUE	TRUE	TRUE
WNT3A	FAM215B	aparc-DKTatlas_lh_volume_fusiform	chr17	45636824	45855824	NA	0.989695	chr17:45636824:A:T	chr17:43933190:GTTTTTA:G	TRUE	TRUE	TRUE
WNT3A	LRRC37A2	aparc-DKTatlas_lh_volume_fusiform	chr17	45706437	45855824	NA	0.958647	chr17:45706437:A:G	chr17:43933190:GTTTTTA:G	TRUE	TRUE	TRUE
WNT3A	NSF	aparc-DKTatlas_lh_volume_fusiform	chr17	46723974	46275066	NA	0.634367	chr17:46723974:C:T	chr17:44352432:AT:A	TRUE	TRUE	TRUE
CHIR	ENSG00000131484	aparc-DKTatlas_lh_volume_fusiform	chr17	45846971	46275066	NA	0.832905	chr17:45846971:A:C	chr17:44352432:AT:A	TRUE	TRUE	TRUE
veh,WNT3A,CHIR	KANSL1	aparc-DKTatlas_lh_volume_fusiform	chr17	46282936	46275066	NA	0.806132	chr17:46282936:C:T	chr17:44352432:AT:A	FALSE	FALSE	FALSE
veh,WNT3A	ARHGAP27	aparc-DKTatlas_lh_volume_fusiform	chr17	45493041	45855824	NA	0.762915	chr17:45493041:C:T	chr17:43933190:GTTTTTA:G	TRUE	TRUE	TRUE
veh	LRRC37A2	aparc-DKTatlas_lh_volume_fusiform	chr17	46227518	46275066	NA	0.850164	chr17:46227518:C:T	chr17:44352432:AT:A	TRUE	TRUE	TRUE
veh	ARL17A	aparc-DKTatlas_lh_volume_fusiform	chr17	46770341	46275066	NA	0.663206	chr17:46770341:C:G	chr17:44352432:AT:A	TRUE	TRUE	TRUE
CHIR	ENSG00000225393	aparc-DKTatlas_lh_volume_lateraloccipital	chrX	155251151	155679394	0.748788	NA	chrX:155251151:T:C	rs473529	TRUE	TRUE	TRUE
veh	ENSG00000224216	aparc-DKTatlas_lh_volume_lateraloccipital	chrX	155304373	155679394	0.722518	NA	chrX:155304373:T:C	rs473529	TRUE	TRUE	TRUE
veh	RAB39B	aparc-DKTatlas_lh_volume_lateraloccipital	chrX	155636194	155679394	0.802341	NA	chrX:155636194:A:G	rs473529	TRUE	TRUE	TRUE
WNT3A	F8A1	aparc-DKTatlas_lh_volume_lateraloccipital	chrX	155636194	155679394	0.802341	NA	chrX:155636194:A:G	rs473529	TRUE	TRUE	TRUE
WNT3A	ENSG00000224216	aparc-DKTatlas_lh_volume_lateraloccipital	chrX	155548462	155679394	0.678098	NA	chrX:155548462:A:G	rs473529	TRUE	TRUE	TRUE
veh	F8A1	aparc-DKTatlas_lh_volume_lateraloccipital	chrX	155286328	155679394	0.795718	NA	chrX:155286328:G:A	rs473529	TRUE	TRUE	TRUE
veh,WNT3A,CHIR	TMLHE	aparc-DKTatlas_lh_volume_lateraloccipital	chrX	155304373	155679394	0.722518	NA	chrX:155304373:T:C	rs473529	TRUE	TRUE	TRUE
veh	ENSG00000225393	aparc-DKTatlas_lh_volume_lateraloccipital	chrX	155642082	155679394	0.834217	NA	chrX:155642082:C:T	rs473529	TRUE	TRUE	TRUE
WNT3A	ENSG00000225393	aparc-DKTatlas_lh_volume_lateraloccipital	chrX	155548462	155679394	0.678098	NA	chrX:155548462:A:G	rs473529	TRUE	TRUE	TRUE
CHIR	F8A1	aparc-DKTatlas_lh_volume_lateraloccipital	chrX	155617174	155679394	0.882842	NA	chrX:155617174:A:G	rs473529	TRUE	TRUE	TRUE
WNT3A	ST7L	aparc-DKTatlas_lh_volume_pericalcarine	chr1	112691834	112699866	0.842999	0.686726	chr1:112691834:G:A	rs3013431	TRUE	TRUE	TRUE
veh	ST7L	aparc-DKTatlas_lh_volume_pericalcarine	chr1	112626827	112699866	0.796107	0.688193	chr1:112626827:G:A	rs3013431	TRUE	TRUE	TRUE
CHIR	ST7L	aparc-DKTatlas_lh_volume_pericalcarine	chr1	112659586	112699866	0.436226	0.648891	chr1:112659586:C:T	rs3013431	TRUE	TRUE	TRUE
CHIR	ENSG00000288398	aparc-DKTatlas_lh_volume_insula	chr1	16336941	16308518	NA	0.908463	chr1:16336941:T:C	rs6696871	TRUE	TRUE	TRUE
WNT3A	LRRC37A2	aparc-DKTatlas_rh_volume_fusiform	chr17	45706437	46036053	NA	0.964017	chr17:45706437:A:G	rs200123357	TRUE	TRUE	TRUE
veh,WNT3A,CHIR	ENSG00000285668	aparc-DKTatlas_rh_volume_fusiform	chr17	45680084	46036053	NA	0.924161	chr17:45680084:C:A	rs200123357	TRUE	TRUE	TRUE
WNT3A	FAM215B	aparc-DKTatlas_rh_volume_fusiform	chr17	45636824	46036053	NA	0.994833	chr17:45636824:A:T	rs200123357	TRUE	TRUE	TRUE
veh	ARL17A	aparc-DKTatlas_rh_volume_fusiform	chr17	46770341	46273919	NA	0.77252	chr17:46770341:C:G	rs2668617	TRUE	TRUE	TRUE
CHIR	LRRC37A	aparc-DKTatlas_rh_volume_fusiform	chr17	45636824	46036053	NA	0.994833	chr17:45636824:A:T	rs200123357	TRUE	TRUE	TRUE
veh,WNT3A	ENSG00000267198	aparc-DKTatlas_rh_volume_fusiform	chr17	45680084	46036053	NA	0.924161	chr17:45680084:C:A	rs200123357	TRUE	TRUE	TRUE
CHIR	LRRC37A2	aparc-DKTatlas_rh_volume_fusiform	chr17	45636824	46036053	NA	0.994833	chr17:45636824:A:T	rs200123357	TRUE	TRUE	TRUE
CHIR	ENSG00000131484	aparc-DKTatlas_rh_volume_fusiform	chr17	45846971	46036053	NA	0.979738	chr17:45846971:A:C	rs200123357	TRUE	TRUE	TRUE
veh	ENSG00000267246	aparc-DKTatlas_rh_volume_fusiform	chr17	46161205	46036053	NA	0.965022	chr17:46161205:C:G	rs200123357	TRUE	TRUE	TRUE
WNT3A	LRRC37A	aparc-DKTatlas_rh_volume_fusiform	chr17	45706437	46036053	NA	0.964017	chr17:45706437:A:G	rs200123357	TRUE	TRUE	TRUE
WNT3A	KANSL1-AS1	aparc-DKTatlas_rh_volume_fusiform	chr17	46124781	46036053	NA	0.994833	chr17:46124781:A:G	rs200123357	TRUE	TRUE	TRUE
WNT3A,CHIR	ENSG00000267246	aparc-DKTatlas_rh_volume_fusiform	chr17	46185975	46036053	NA	0.9697	chr17:46185975:GA:G	rs200123357	TRUE	TRUE	TRUE
veh,CHIR	KANSL1-AS1	aparc-DKTatlas_rh_volume_fusiform	chr17	45680084	46036053	NA	0.924161	chr17:45680084:C:A	rs200123357	TRUE	TRUE	TRUE
veh	FAM215B	aparc-DKTatlas_rh_volume_fusiform	chr17	46131998	46036053	NA	1	chr17:46131998:G:A	rs200123357	TRUE	TRUE	TRUE
veh	LRRC37A	aparc-DKTatlas_rh_volume_fusiform	chr17	46131998	46036053	NA	1	chr17:46131998:G:A	rs200123357	TRUE	TRUE	TRUE
veh,WNT3A,CHIR	KANSL1	aparc-DKTatlas_rh_volume_fusiform	chr17	46282936	46036053	NA	0.929032	chr17:46282936:C:T	rs200123357	FALSE	FALSE	FALSE
veh	LRRC37A2	aparc-DKTatlas_rh_volume_fusiform	chr17	46227518	46036053	NA	0.989703	chr17:46227518:C:T	rs200123357	TRUE	TRUE	TRUE
WNT3A	NSF	aparc-DKTatlas_rh_volume_fusiform	chr17	46723974	46241497	NA	0.70335	chr17:46723974:C:T	rs2696606	TRUE	TRUE	TRUE
CHIR	ENSG00000267198	aparc-DKTatlas_rh_volume_fusiform	chr17	46036724	46036053	NA	0.994833	chr17:46036724:CT:C	rs200123357	FALSE	FALSE	FALSE
veh,WNT3A,CHIR	WARS2-AS1	aparc-DKTatlas_rh_volume_parsorbitalis	chr1	119177063	119058408	NA	0.749653	chr1:119177063:T:C	chr1:119601031:TA:T	TRUE	TRUE	TRUE
WNT3A,CHIR	ENO4	aparc-DKTatlas_rh_volume_precentral	chr10	116974835	116942215	NA	0.769502	chr10:116974835:T:C	chr10:118701726:AT:A	FALSE	FALSE	TRUE
WNT3A,CHIR	SHTN1	aparc-DKTatlas_rh_volume_precentral	chr10	116974835	116942215	NA	0.769502	chr10:116974835:T:C	chr10:118701726:AT:A	FALSE	FALSE	TRUE
veh	SHTN1	aparc-DKTatlas_rh_volume_precentral	chr10	116936755	116942215	NA	0.780199	chr10:116936755:A:T	chr10:118701726:AT:A	FALSE	FALSE	TRUE
CHIR	MECR	aparc-DKTatlas_rh_volume_rostralmiddlefrontal	chr1	29245540	29243907	0.705816	0.82467	chr1:29245540:T:C	rs10799127	FALSE	FALSE	FALSE
WNT3A,CHIR	ENO4	aparc-DKTatlas_rh_volume_insula	chr10	116974835	116866143	0.384873	0.605092	chr10:116974835:T:C	rs7896612	FALSE	FALSE	TRUE
WNT3A,CHIR	SHTN1	aparc-DKTatlas_rh_volume_insula	chr10	116974835	116866143	0.384873	0.605092	chr10:116974835:T:C	rs7896612	FALSE	FALSE	TRUE
veh	SHTN1	aparc-DKTatlas_rh_volume_insula	chr10	116936755	116866143	0.547937	0.643537	chr10:116936755:A:T	rs7896612	FALSE	FALSE	TRUE
WNT3A	ST7L	aparc-a2009s_lh_volume_G-cuneus	chr1	112691834	112699866	0.842999	0.686726	chr1:112691834:G:A	rs3013431	TRUE	TRUE	TRUE
veh	ST7L	aparc-a2009s_lh_volume_G-cuneus	chr1	112626827	112699866	0.796107	0.688193	chr1:112626827:G:A	rs3013431	TRUE	TRUE	TRUE
CHIR	ST7L	aparc-a2009s_lh_volume_G-cuneus	chr1	112659586	112699866	0.436226	0.648891	chr1:112659586:C:T	rs3013431	TRUE	TRUE	TRUE
WNT3A	CENPW	aparc-a2009s_lh_volume_G-front-middle	chr6	126340008	126747838	0.61408	0.28704	chr6:126340008:T:C	rs853974	FALSE	FALSE	TRUE
CHIR	ST7L	aparc-a2009s_lh_volume_S-calcarine	chr1	112659586	112699866	0.436226	0.648891	chr1:112659586:C:T	rs3013431	TRUE	TRUE	TRUE
veh	ST7L	aparc-a2009s_lh_volume_S-calcarine	chr1	112626827	112699866	0.796107	0.688193	chr1:112626827:G:A	rs3013431	TRUE	TRUE	TRUE
WNT3A	NDUFAF2	aparc-a2009s_lh_volume_S-calcarine	chr5	60874510	60991175	0.382501	0.689911	chr5:60874510:A:G	rs329621	TRUE	FALSE	TRUE
WNT3A	ST7L	aparc-a2009s_lh_volume_S-calcarine	chr1	112691834	112699866	0.842999	0.686726	chr1:112691834:G:A	rs3013431	TRUE	TRUE	TRUE
WNT3A	CENPW	aparc-a2009s_lh_volume_S-orbital-med-olfact	chr6	126340008	126357122	0.894483	0.896833	chr6:126340008:T:C	rs9388487	FALSE	FALSE	TRUE
CHIR	CYP2D6	aparc-a2009s_rh_volume_G-cingul-Post-dorsal	chr22	42115723	42141217	0.32498	0.756253	chr22:42115723:G:T	rs2982055	TRUE	TRUE	TRUE
CHIR	PDXDC2P-NPIPB14P	aparc-a2009s_rh_volume_G-front-middle	chr16	69930471	70091367	0.29204	0.772225	chr16:69930471:G:A	rs62052494	TRUE	TRUE	TRUE
WNT3A	PDXDC2P-NPIPB14P	aparc-a2009s_rh_volume_G-front-middle	chr16	70006175	70091367	0.709728	0.963421	chr16:70006175:C:A	rs62052494	TRUE	TRUE	TRUE
veh	NDUFAF2	aparc-a2009s_rh_volume_S-calcarine	chr5	60885673	60842512	0.256544	0.626835	chr5:60885673:T:C	rs34099891	TRUE	FALSE	TRUE
veh	PIP4K2A	aparc-a2009s_rh_volume_S-calcarine	chr10	21765843	21555676	NA	0.642555	chr10:21765843:C:CA	rs10764313	FALSE	FALSE	FALSE
WNT3A,CHIR	ENO4	aparc-a2009s_rh_volume_S-central	chr10	116974835	116906277	0.192621	0.774511	chr10:116974835:T:C	rs2531689	FALSE	FALSE	TRUE
veh	SHTN1	aparc-a2009s_rh_volume_S-central	chr10	116936755	116906277	0.319761	0.776378	chr10:116936755:A:T	rs2531689	FALSE	FALSE	TRUE
WNT3A,CHIR	SHTN1	aparc-a2009s_rh_volume_S-central	chr10	116974835	116906277	0.192621	0.774511	chr10:116974835:T:C	rs2531689	FALSE	FALSE	TRUE
veh,WNT3A,CHIR	WARS2-AS1	aparc-a2009s_rh_volume_S-orbital-lateral	chr1	119177063	119056536	0.56449	0.743397	chr1:119177063:T:C	chr1:119599159:AAT:A	TRUE	TRUE	TRUE
veh	LRRC37A	aparc-Desikan_lh_area_TotalSurface	chr17	46131998	46276362	NA	0.968975	chr17:46131998:G:A	rs2732702	TRUE	TRUE	TRUE
veh,WNT3A	ARHGAP27	aparc-Desikan_lh_area_TotalSurface	chr17	45493041	45941122	0.569793	0.726931	chr17:45493041:C:T	rs62061734	TRUE	TRUE	TRUE
CHIR	LRRC37A2	aparc-Desikan_lh_area_TotalSurface	chr17	45636824	45941122	0.705218	0.958958	chr17:45636824:A:T	rs62061734	TRUE	TRUE	TRUE
WNT3A,CHIR	ENSG00000267246	aparc-Desikan_lh_area_TotalSurface	chr17	46185975	46276362	NA	0.939156	chr17:46185975:GA:G	rs2732702	TRUE	TRUE	TRUE
veh,WNT3A,CHIR	KANSL1	aparc-Desikan_lh_area_TotalSurface	chr17	46282936	46276362	NA	0.947536	chr17:46282936:C:T	rs2732702	TRUE	TRUE	TRUE
veh,CHIR	KANSL1-AS1	aparc-Desikan_lh_area_TotalSurface	chr17	45680084	45941122	0.685139	0.888535	chr17:45680084:C:A	rs62061734	TRUE	TRUE	TRUE
veh	ENSG00000267246	aparc-Desikan_lh_area_TotalSurface	chr17	46161205	46276362	NA	0.934859	chr17:46161205:C:G	rs2732702	TRUE	TRUE	TRUE
WNT3A	KANSL1-AS1	aparc-Desikan_lh_area_TotalSurface	chr17	46124781	46276362	NA	0.96373	chr17:46124781:A:G	rs2732702	TRUE	TRUE	TRUE
veh,WNT3A,CHIR	ENSG00000285668	aparc-Desikan_lh_area_TotalSurface	chr17	45680084	45941122	0.685139	0.888535	chr17:45680084:C:A	rs62061734	TRUE	TRUE	TRUE
veh	ARL17A	aparc-Desikan_lh_area_TotalSurface	chr17	46770341	46276362	NA	0.77252	chr17:46770341:C:G	rs2732702	TRUE	TRUE	TRUE
CHIR	LRRC37A	aparc-Desikan_lh_area_TotalSurface	chr17	45636824	45941122	0.705218	0.958958	chr17:45636824:A:T	rs62061734	TRUE	TRUE	TRUE
WNT3A	FAM215B	aparc-Desikan_lh_area_TotalSurface	chr17	45636824	45941122	0.705218	0.958958	chr17:45636824:A:T	rs62061734	TRUE	TRUE	TRUE
veh,WNT3A	ENSG00000267198	aparc-Desikan_lh_area_TotalSurface	chr17	45680084	45941122	0.685139	0.888535	chr17:45680084:C:A	rs62061734	TRUE	TRUE	TRUE
veh	FAM215B	aparc-Desikan_lh_area_TotalSurface	chr17	46131998	46276362	NA	0.968975	chr17:46131998:G:A	rs2732702	TRUE	TRUE	TRUE
CHIR	ENSG00000131484	aparc-Desikan_lh_area_TotalSurface	chr17	45846971	46276362	NA	0.949437	chr17:45846971:A:C	rs2732702	TRUE	TRUE	TRUE
veh	LRRC37A2	aparc-Desikan_lh_area_TotalSurface	chr17	46227518	46276362	NA	0.969111	chr17:46227518:C:T	rs2732702	TRUE	TRUE	TRUE
WNT3A	NSF	aparc-Desikan_lh_area_TotalSurface	chr17	46723974	46276362	NA	0.740743	chr17:46723974:C:T	rs2732702	TRUE	TRUE	TRUE
WNT3A	LRRC37A2	aparc-Desikan_lh_area_TotalSurface	chr17	45706437	45941122	0.765851	0.928233	chr17:45706437:A:G	rs62061734	TRUE	TRUE	TRUE
CHIR	ENSG00000267198	aparc-Desikan_lh_area_TotalSurface	chr17	46036724	46276362	NA	0.96373	chr17:46036724:CT:C	rs2732702	TRUE	TRUE	TRUE
WNT3A	LRRC37A	aparc-Desikan_lh_area_TotalSurface	chr17	45706437	45941122	0.765851	0.928233	chr17:45706437:A:G	rs62061734	TRUE	TRUE	TRUE
veh	ENSG00000267246	aparc-Desikan_lh_area_fusiform	chr17	46161205	46250116	NA	0.944611	chr17:46161205:C:G	rs2696630	TRUE	TRUE	TRUE
veh,CHIR	KANSL1-AS1	aparc-Desikan_lh_area_fusiform	chr17	45680084	46175837	0.849265	0.924161	chr17:45680084:C:A	rs2532261	TRUE	TRUE	TRUE
CHIR	ENSG00000267198	aparc-Desikan_lh_area_fusiform	chr17	46036724	46250116	NA	0.974235	chr17:46036724:CT:C	rs2696630	FALSE	FALSE	FALSE
CHIR	ARL17A	aparc-Desikan_lh_area_fusiform	chr17	46788237	46290087	0.174181	0.632362	chr17:46788237:T:C	rs2732602	TRUE	TRUE	TRUE
CHIR	ENSG00000131484	aparc-Desikan_lh_area_fusiform	chr17	45846971	46250116	NA	0.969549	chr17:45846971:A:C	rs2696630	TRUE	TRUE	TRUE
WNT3A	LRRC37A	aparc-Desikan_lh_area_fusiform	chr17	45706437	46175837	0.776858	0.964017	chr17:45706437:A:G	rs2532261	TRUE	TRUE	TRUE
veh	LRRC37A	aparc-Desikan_lh_area_fusiform	chr17	46131998	46250116	NA	0.979338	chr17:46131998:G:A	rs2696630	TRUE	TRUE	TRUE
CHIR	LRRC37A	aparc-Desikan_lh_area_fusiform	chr17	45636824	45855824	NA	0.989695	chr17:45636824:A:T	chr17:43933190:GTTTTTA:G	TRUE	TRUE	TRUE
veh	FAM215B	aparc-Desikan_lh_area_fusiform	chr17	46131998	46250116	NA	0.979338	chr17:46131998:G:A	rs2696630	TRUE	TRUE	TRUE
veh,WNT3A	ARHGAP27	aparc-Desikan_lh_area_fusiform	chr17	45493041	45855824	NA	0.762915	chr17:45493041:C:T	chr17:43933190:GTTTTTA:G	TRUE	TRUE	TRUE
WNT3A	FAM215B	aparc-Desikan_lh_area_fusiform	chr17	45636824	45855824	NA	0.989695	chr17:45636824:A:T	chr17:43933190:GTTTTTA:G	TRUE	TRUE	TRUE
veh,WNT3A,CHIR	ENSG00000285668	aparc-Desikan_lh_area_fusiform	chr17	45680084	46175837	0.849265	0.924161	chr17:45680084:C:A	rs2532261	TRUE	TRUE	TRUE
CHIR	LRRC37A2	aparc-Desikan_lh_area_fusiform	chr17	45636824	45855824	NA	0.989695	chr17:45636824:A:T	chr17:43933190:GTTTTTA:G	TRUE	TRUE	TRUE
veh	ARL17A	aparc-Desikan_lh_area_fusiform	chr17	46770341	46276327	0.151222	0.769033	chr17:46770341:C:G	rs2668627	TRUE	TRUE	TRUE
WNT3A	LRRC37A2	aparc-Desikan_lh_area_fusiform	chr17	45706437	46175837	0.776858	0.964017	chr17:45706437:A:G	rs2532261	TRUE	TRUE	TRUE
veh,WNT3A	ENSG00000267198	aparc-Desikan_lh_area_fusiform	chr17	45680084	46175837	0.849265	0.924161	chr17:45680084:C:A	rs2532261	TRUE	TRUE	TRUE
WNT3A	KANSL1-AS1	aparc-Desikan_lh_area_fusiform	chr17	46124781	46250116	NA	0.974235	chr17:46124781:A:G	rs2696630	TRUE	TRUE	TRUE
veh	LRRC37A2	aparc-Desikan_lh_area_fusiform	chr17	46227518	46250116	NA	0.979306	chr17:46227518:C:T	rs2696630	TRUE	TRUE	TRUE
WNT3A,CHIR	ENSG00000267246	aparc-Desikan_lh_area_fusiform	chr17	46185975	46250116	NA	0.949147	chr17:46185975:GA:G	rs2696630	TRUE	TRUE	TRUE
WNT3A	NSF	aparc-Desikan_lh_area_fusiform	chr17	46723974	46250116	NA	0.716577	chr17:46723974:C:T	rs2696630	TRUE	TRUE	TRUE
veh,WNT3A,CHIR	KANSL1	aparc-Desikan_lh_area_fusiform	chr17	46282936	46250116	NA	0.92899	chr17:46282936:C:T	rs2696630	FALSE	FALSE	FALSE
veh	LRRC37A2	aparc-Desikan_lh_area_inferiorparietal	chr17	46227518	46115202	NA	0.800545	chr17:46227518:C:T	rs4630591	TRUE	TRUE	TRUE
WNT3A,CHIR	ENSG00000267246	aparc-Desikan_lh_area_inferiorparietal	chr17	46185975	46115202	NA	0.785781	chr17:46185975:GA:G	rs4630591	TRUE	TRUE	TRUE
veh	ARL17A	aparc-Desikan_lh_area_inferiorparietal	chr17	46770341	46399911	0.0476682	0.766505	chr17:46770341:C:G	rs62071452	TRUE	TRUE	TRUE
CHIR	LRRC37A2	aparc-Desikan_lh_area_inferiorparietal	chr17	45636824	46115202	NA	0.813013	chr17:45636824:A:T	rs4630591	TRUE	TRUE	TRUE
CHIR	ARL17A	aparc-Desikan_lh_area_inferiorparietal	chr17	46788237	46399911	0.0479531	0.64267	chr17:46788237:T:C	rs62071452	TRUE	TRUE	TRUE
veh,WNT3A,CHIR	ENSG00000285668	aparc-Desikan_lh_area_inferiorparietal	chr17	45680084	46115202	NA	0.742366	chr17:45680084:C:A	rs4630591	TRUE	TRUE	TRUE
WNT3A	LRRC37A	aparc-Desikan_lh_area_inferiorparietal	chr17	45706437	46115202	NA	0.807776	chr17:45706437:A:G	rs4630591	TRUE	TRUE	TRUE
WNT3A	LRRC37A2	aparc-Desikan_lh_area_inferiorparietal	chr17	45706437	46115202	NA	0.807776	chr17:45706437:A:G	rs4630591	TRUE	TRUE	TRUE
WNT3A	KANSL1-AS1	aparc-Desikan_lh_area_inferiorparietal	chr17	46124781	46115202	NA	0.803276	chr17:46124781:A:G	rs4630591	TRUE	TRUE	TRUE
CHIR	ENSG00000267198	aparc-Desikan_lh_area_inferiorparietal	chr17	46036724	46115202	NA	0.803276	chr17:46036724:CT:C	rs4630591	TRUE	TRUE	TRUE
CHIR	ENSG00000131484	aparc-Desikan_lh_area_inferiorparietal	chr17	45846971	46115202	NA	0.793813	chr17:45846971:A:C	rs4630591	TRUE	TRUE	TRUE
veh	FAM215B	aparc-Desikan_lh_area_inferiorparietal	chr17	46131998	46115202	NA	0.808829	chr17:46131998:G:A	rs4630591	TRUE	TRUE	TRUE
WNT3A	FAM215B	aparc-Desikan_lh_area_inferiorparietal	chr17	45636824	46115202	NA	0.813013	chr17:45636824:A:T	rs4630591	TRUE	TRUE	TRUE
veh,WNT3A,CHIR	KANSL1	aparc-Desikan_lh_area_inferiorparietal	chr17	46282936	46115202	NA	0.74765	chr17:46282936:C:T	rs4630591	TRUE	TRUE	TRUE
veh,WNT3A	ENSG00000267198	aparc-Desikan_lh_area_inferiorparietal	chr17	45680084	46115202	NA	0.742366	chr17:45680084:C:A	rs4630591	TRUE	TRUE	TRUE
veh	ENSG00000267246	aparc-Desikan_lh_area_inferiorparietal	chr17	46161205	46115202	NA	0.773874	chr17:46161205:C:G	rs4630591	TRUE	TRUE	TRUE
veh,CHIR	KANSL1-AS1	aparc-Desikan_lh_area_inferiorparietal	chr17	45680084	46115202	NA	0.742366	chr17:45680084:C:A	rs4630591	TRUE	TRUE	TRUE
WNT3A	NSF	aparc-Desikan_lh_area_inferiorparietal	chr17	46723974	46399911	0.15028	0.736303	chr17:46723974:C:T	rs62071452	TRUE	TRUE	TRUE
CHIR	LRRC37A	aparc-Desikan_lh_area_inferiorparietal	chr17	45636824	46115202	NA	0.813013	chr17:45636824:A:T	rs4630591	TRUE	TRUE	TRUE
veh	LRRC37A	aparc-Desikan_lh_area_inferiorparietal	chr17	46131998	46115202	NA	0.808829	chr17:46131998:G:A	rs4630591	TRUE	TRUE	TRUE
veh	ENSG00000224216	aparc-Desikan_lh_area_lateraloccipital	chrX	155304373	155697920	0.700994	NA	chrX:155304373:T:C	rs644138	TRUE	TRUE	TRUE
veh,WNT3A,CHIR	KANSL1	aparc-Desikan_lh_area_lateraloccipital	chr17	46282936	46128324	NA	0.905839	chr17:46282936:C:T	rs4471723	TRUE	TRUE	TRUE
WNT3A	KANSL1-AS1	aparc-Desikan_lh_area_lateraloccipital	chr17	46124781	45669244	0.923507	0.989659	chr17:46124781:A:G	rs142642115	TRUE	TRUE	TRUE
WNT3A	ENSG00000225393	aparc-Desikan_lh_area_lateraloccipital	chrX	155548462	155697920	0.657965	NA	chrX:155548462:A:G	rs644138	TRUE	TRUE	TRUE
veh	ENSG00000225393	aparc-Desikan_lh_area_lateraloccipital	chrX	155642082	155697920	0.809074	NA	chrX:155642082:C:T	rs644138	TRUE	TRUE	TRUE
veh,CHIR	KANSL1-AS1	aparc-Desikan_lh_area_lateraloccipital	chr17	45680084	45669244	0.919608	0.929011	chr17:45680084:C:A	rs142642115	TRUE	TRUE	TRUE
veh	ENSG00000267246	aparc-Desikan_lh_area_lateraloccipital	chr17	46161205	45669244	0.512379	0.960133	chr17:46161205:C:G	rs142642115	TRUE	TRUE	TRUE
veh,WNT3A,CHIR	TMLHE	aparc-Desikan_lh_area_lateraloccipital	chrX	155304373	155697920	0.700994	NA	chrX:155304373:T:C	rs644138	TRUE	TRUE	TRUE
WNT3A	NSF	aparc-Desikan_lh_area_lateraloccipital	chr17	46723974	46262042	0.0772088	0.716577	chr17:46723974:C:T	rs2732685	TRUE	TRUE	TRUE
veh	F8A1	aparc-Desikan_lh_area_lateraloccipital	chrX	155286328	155697920	0.771322	NA	chrX:155286328:G:A	rs644138	TRUE	TRUE	TRUE
CHIR	ARL17A	aparc-Desikan_lh_area_lateraloccipital	chr17	46788237	46490875	NA	0.629905	chr17:46788237:T:C	chr17:44568241:CT:C	TRUE	TRUE	TRUE
WNT3A,CHIR	ENSG00000267246	aparc-Desikan_lh_area_lateraloccipital	chr17	46185975	46128324	NA	0.944439	chr17:46185975:GA:G	rs4471723	TRUE	TRUE	TRUE
veh	LRRC37A2	aparc-Desikan_lh_area_lateraloccipital	chr17	46227518	46128324	NA	0.964375	chr17:46227518:C:T	rs4471723	TRUE	TRUE	TRUE
WNT3A	ENSG00000224216	aparc-Desikan_lh_area_lateraloccipital	chrX	155548462	155697920	0.657965	NA	chrX:155548462:A:G	rs644138	TRUE	TRUE	TRUE
CHIR	ENSG00000225393	aparc-Desikan_lh_area_lateraloccipital	chrX	155251151	155697920	0.726248	NA	chrX:155251151:T:C	rs644138	TRUE	TRUE	TRUE
veh	FAM215B	aparc-Desikan_lh_area_lateraloccipital	chr17	46131998	45669244	0.856014	0.994833	chr17:46131998:G:A	rs142642115	TRUE	TRUE	TRUE
WNT3A	F8A1	aparc-Desikan_lh_area_lateraloccipital	chrX	155636194	155697920	0.803213	NA	chrX:155636194:A:G	rs644138	TRUE	TRUE	TRUE
CHIR	LRRC37A2	aparc-Desikan_lh_area_lateraloccipital	chr17	45636824	45669244	0.923507	1	chr17:45636824:A:T	rs142642115	TRUE	TRUE	TRUE
veh,WNT3A	ENSG00000267198	aparc-Desikan_lh_area_lateraloccipital	chr17	45680084	45669244	0.919608	0.929011	chr17:45680084:C:A	rs142642115	TRUE	TRUE	TRUE
WNT3A	LRRC37A2	aparc-Desikan_lh_area_lateraloccipital	chr17	45706437	45669244	0.843473	0.969075	chr17:45706437:A:G	rs142642115	TRUE	TRUE	TRUE
WNT3A	FAM215B	aparc-Desikan_lh_area_lateraloccipital	chr17	45636824	45669244	0.923507	1	chr17:45636824:A:T	rs142642115	TRUE	TRUE	TRUE
veh	LRRC37A	aparc-Desikan_lh_area_lateraloccipital	chr17	46131998	45669244	0.856014	0.994833	chr17:46131998:G:A	rs142642115	TRUE	TRUE	TRUE
CHIR	ENSG00000267198	aparc-Desikan_lh_area_lateraloccipital	chr17	46036724	45669244	0.776858	0.989659	chr17:46036724:CT:C	rs142642115	FALSE	FALSE	FALSE
veh,WNT3A	ARHGAP27	aparc-Desikan_lh_area_lateraloccipital	chr17	45493041	45669244	0.729974	0.774023	chr17:45493041:C:T	rs142642115	TRUE	TRUE	TRUE
WNT3A	LRRC37A	aparc-Desikan_lh_area_lateraloccipital	chr17	45706437	45669244	0.843473	0.969075	chr17:45706437:A:G	rs142642115	TRUE	TRUE	TRUE
veh,WNT3A,CHIR	ENSG00000285668	aparc-Desikan_lh_area_lateraloccipital	chr17	45680084	45669244	0.919608	0.929011	chr17:45680084:C:A	rs142642115	TRUE	TRUE	TRUE
CHIR	F8A1	aparc-Desikan_lh_area_lateraloccipital	chrX	155617174	155697920	0.882842	NA	chrX:155617174:A:G	rs644138	TRUE	TRUE	TRUE
CHIR	LRRC37A	aparc-Desikan_lh_area_lateraloccipital	chr17	45636824	45669244	0.923507	1	chr17:45636824:A:T	rs142642115	TRUE	TRUE	TRUE
CHIR	ENSG00000131484	aparc-Desikan_lh_area_lateraloccipital	chr17	45846971	45669244	0.421828	0.98487	chr17:45846971:A:C	rs142642115	TRUE	TRUE	TRUE
veh	RAB39B	aparc-Desikan_lh_area_lateraloccipital	chrX	155636194	155697920	0.803213	NA	chrX:155636194:A:G	rs644138	TRUE	TRUE	TRUE
veh	PIP4K2A	aparc-Desikan_lh_area_lateralorbitofrontal	chr10	21765843	21522558	0.451036	0.642121	chr10:21765843:C:CA	rs11012730	FALSE	FALSE	FALSE
WNT3A	FAM215B	aparc-Desikan_lh_area_lingual	chr17	45636824	46115202	NA	0.813013	chr17:45636824:A:T	rs4630591	TRUE	TRUE	TRUE
CHIR	LRRC37A2	aparc-Desikan_lh_area_lingual	chr17	45636824	46115202	NA	0.813013	chr17:45636824:A:T	rs4630591	TRUE	TRUE	TRUE
veh	LRRC37A	aparc-Desikan_lh_area_lingual	chr17	46131998	46278384	NA	0.68022	chr17:46131998:G:A	rs113677423	TRUE	TRUE	TRUE
WNT3A	ST7L	aparc-Desikan_lh_area_lingual	chr1	112691834	112699866	0.842999	0.686726	chr1:112691834:G:A	rs3013431	TRUE	TRUE	TRUE
WNT3A,CHIR	ENSG00000267246	aparc-Desikan_lh_area_lingual	chr17	46185975	46278384	NA	0.660167	chr17:46185975:GA:G	rs113677423	TRUE	TRUE	TRUE
CHIR	ENSG00000131484	aparc-Desikan_lh_area_lingual	chr17	45846971	46278384	NA	0.669072	chr17:45846971:A:C	rs113677423	TRUE	TRUE	TRUE
veh,WNT3A,CHIR	KANSL1	aparc-Desikan_lh_area_lingual	chr17	46282936	46278384	NA	0.639315	chr17:46282936:C:T	rs113677423	FALSE	FALSE	FALSE
veh	ENSG00000267246	aparc-Desikan_lh_area_lingual	chr17	46161205	46278384	NA	0.649632	chr17:46161205:C:G	rs113677423	TRUE	TRUE	TRUE
veh,WNT3A,CHIR	ENSG00000285668	aparc-Desikan_lh_area_lingual	chr17	45680084	46115202	NA	0.742366	chr17:45680084:C:A	rs4630591	TRUE	TRUE	TRUE
WNT3A	NDUFAF2	aparc-Desikan_lh_area_lingual	chr5	60874510	60991175	0.382501	0.689911	chr5:60874510:A:G	rs329621	TRUE	FALSE	TRUE
veh,WNT3A	ARHGAP27	aparc-Desikan_lh_area_lingual	chr17	45493041	45862029	0.619605	0.774023	chr17:45493041:C:T	rs56100710	TRUE	TRUE	TRUE
WNT3A	LRRC37A	aparc-Desikan_lh_area_lingual	chr17	45706437	46115202	NA	0.807776	chr17:45706437:A:G	rs4630591	TRUE	TRUE	TRUE
WNT3A	KANSL1-AS1	aparc-Desikan_lh_area_lingual	chr17	46124781	46278384	NA	0.6735	chr17:46124781:A:G	rs113677423	TRUE	TRUE	TRUE
CHIR	ARL17A	aparc-Desikan_lh_area_lingual	chr17	46788237	46490875	NA	0.629905	chr17:46788237:T:C	chr17:44568241:CT:C	TRUE	TRUE	TRUE
veh	FAM215B	aparc-Desikan_lh_area_lingual	chr17	46131998	46278384	NA	0.68022	chr17:46131998:G:A	rs113677423	TRUE	TRUE	TRUE
CHIR	ST7L	aparc-Desikan_lh_area_lingual	chr1	112659586	112699866	0.436226	0.648891	chr1:112659586:C:T	rs3013431	TRUE	TRUE	TRUE
veh,CHIR	KANSL1-AS1	aparc-Desikan_lh_area_lingual	chr17	45680084	46115202	NA	0.742366	chr17:45680084:C:A	rs4630591	TRUE	TRUE	TRUE
WNT3A	LRRC37A2	aparc-Desikan_lh_area_lingual	chr17	45706437	46115202	NA	0.807776	chr17:45706437:A:G	rs4630591	TRUE	TRUE	TRUE
veh,WNT3A	ENSG00000267198	aparc-Desikan_lh_area_lingual	chr17	45680084	46115202	NA	0.742366	chr17:45680084:C:A	rs4630591	TRUE	TRUE	TRUE
CHIR	ENSG00000267198	aparc-Desikan_lh_area_lingual	chr17	46036724	46278384	NA	0.6735	chr17:46036724:CT:C	rs113677423	FALSE	FALSE	FALSE
veh	ST7L	aparc-Desikan_lh_area_lingual	chr1	112626827	112699866	0.796107	0.688193	chr1:112626827:G:A	rs3013431	TRUE	TRUE	TRUE
CHIR	LRRC37A	aparc-Desikan_lh_area_lingual	chr17	45636824	46115202	NA	0.813013	chr17:45636824:A:T	rs4630591	TRUE	TRUE	TRUE
veh	LRRC37A2	aparc-Desikan_lh_area_lingual	chr17	46227518	46278384	NA	0.682936	chr17:46227518:C:T	rs113677423	TRUE	TRUE	TRUE
CHIR	NSF	aparc-Desikan_lh_area_postcentral	chr17	46541752	46259631	NA	0.608464	chr17:46541752:G:A	rs2532351	TRUE	TRUE	TRUE
veh,WNT3A	ARHGAP27	aparc-Desikan_lh_area_postcentral	chr17	45493041	45475446	0.618831	0.982993	chr17:45493041:C:T	rs2521859	TRUE	TRUE	TRUE
WNT3A	ENSG00000255495	aparc-Desikan_lh_area_posteriorcingulate	chr8	11524858	11576906	NA	0.743952	chr8:11524858:G:A	rs111613945	TRUE	TRUE	TRUE
WNT3A	ENSG00000270154	aparc-Desikan_lh_area_posteriorcingulate	chr8	11524858	11576906	NA	0.743952	chr8:11524858:G:A	rs111613945	TRUE	TRUE	TRUE
veh,WNT3A,CHIR	PRSS55	aparc-Desikan_lh_area_posteriorcingulate	chr8	10473699	10464371	0.882888	0.977613	chr8:10473699:G:C	rs6601465	TRUE	FALSE	TRUE
veh,WNT3A	ENSG00000283674	aparc-Desikan_lh_area_posteriorcingulate	chr8	11524858	11576906	NA	0.743952	chr8:11524858:G:A	rs111613945	TRUE	TRUE	TRUE
veh,WNT3A,CHIR	ENSG00000285668	aparc-Desikan_lh_area_precuneus	chr17	45680084	45636824	0.849265	0.929011	chr17:45680084:C:A	rs241040	TRUE	TRUE	TRUE
veh,WNT3A	ENSG00000267198	aparc-Desikan_lh_area_precuneus	chr17	45680084	45636824	0.849265	0.929011	chr17:45680084:C:A	rs241040	TRUE	TRUE	TRUE
CHIR	LRRC37A2	aparc-Desikan_lh_area_precuneus	chr17	45636824	45636824	1	1	chr17:45636824:A:T	rs241040	FALSE	FALSE	FALSE
veh,CHIR	KANSL1-AS1	aparc-Desikan_lh_area_precuneus	chr17	45680084	45636824	0.849265	0.929011	chr17:45680084:C:A	rs241040	TRUE	TRUE	TRUE
veh	FAM215B	aparc-Desikan_lh_area_precuneus	chr17	46131998	45636824	0.786511	0.994833	chr17:46131998:G:A	rs241040	TRUE	TRUE	TRUE
CHIR	ENSG00000267198	aparc-Desikan_lh_area_precuneus	chr17	46036724	45636824	0.713513	0.989659	chr17:46036724:CT:C	rs241040	FALSE	FALSE	FALSE
WNT3A	LRRC37A	aparc-Desikan_lh_area_precuneus	chr17	45706437	45636824	0.776858	0.969075	chr17:45706437:A:G	rs241040	TRUE	TRUE	TRUE
CHIR	ENSG00000131484	aparc-Desikan_lh_area_precuneus	chr17	45846971	45636824	0.378788	0.98487	chr17:45846971:A:C	rs241040	TRUE	TRUE	TRUE
CHIR	LRRC37A	aparc-Desikan_lh_area_precuneus	chr17	45636824	45636824	1	1	chr17:45636824:A:T	rs241040	FALSE	FALSE	FALSE
veh,WNT3A	ARHGAP27	aparc-Desikan_lh_area_precuneus	chr17	45493041	45636824	0.670925	0.774023	chr17:45493041:C:T	rs241040	TRUE	TRUE	TRUE
veh	LRRC37A	aparc-Desikan_lh_area_precuneus	chr17	46131998	45636824	0.786511	0.994833	chr17:46131998:G:A	rs241040	TRUE	TRUE	TRUE
WNT3A	LRRC37A2	aparc-Desikan_lh_area_precuneus	chr17	45706437	45636824	0.776858	0.969075	chr17:45706437:A:G	rs241040	TRUE	TRUE	TRUE
WNT3A	KANSL1-AS1	aparc-Desikan_lh_area_precuneus	chr17	46124781	45636824	0.850727	0.989659	chr17:46124781:A:G	rs241040	TRUE	TRUE	TRUE
WNT3A	FAM215B	aparc-Desikan_lh_area_precuneus	chr17	45636824	45636824	1	1	chr17:45636824:A:T	rs241040	FALSE	FALSE	FALSE
CHIR	ENSG00000255310	aparc-Desikan_lh_area_superiortemporal	chr8	11986249	12007798	0.845003	0.884709	chr8:11986249:G:A	rs34199627	TRUE	TRUE	TRUE
veh	ENSG00000270154	aparc-Desikan_lh_area_superiortemporal	chr8	11981423	12007798	0.645878	0.533362	chr8:11981423:A:G	rs34199627	TRUE	TRUE	TRUE
veh,WNT3A	ENSG00000284606	aparc-Desikan_lh_area_superiortemporal	chr8	8462453	8460613	0.949564	0.855669	chr8:8462453:G:C	rs2980767	TRUE	TRUE	TRUE
veh	LRRC37A2	aparc-Desikan_lh_area_supramarginal	chr17	46227518	45989494	NA	0.989703	chr17:46227518:C:T	rs368506132	TRUE	TRUE	TRUE
veh,WNT3A	ARHGAP27	aparc-Desikan_lh_area_supramarginal	chr17	45493041	45674547	0.186055	0.689499	chr17:45493041:C:T	rs1635291	TRUE	TRUE	TRUE
veh,WNT3A,CHIR	ENSG00000285668	aparc-Desikan_lh_area_supramarginal	chr17	45680084	45674547	0.184684	0.808121	chr17:45680084:C:A	rs1635291	TRUE	TRUE	TRUE
veh,CHIR	KANSL1-AS1	aparc-Desikan_lh_area_supramarginal	chr17	45680084	45674547	0.184684	0.808121	chr17:45680084:C:A	rs1635291	TRUE	TRUE	TRUE
veh,WNT3A,CHIR	KANSL1	aparc-Desikan_lh_area_supramarginal	chr17	46282936	45989494	NA	0.929032	chr17:46282936:C:T	rs368506132	TRUE	TRUE	TRUE
WNT3A	LRRC37A	aparc-Desikan_lh_area_supramarginal	chr17	45706437	45674547	0.197632	0.850423	chr17:45706437:A:G	rs1635291	TRUE	TRUE	TRUE
veh,WNT3A	ENSG00000267198	aparc-Desikan_lh_area_supramarginal	chr17	45680084	45674547	0.184684	0.808121	chr17:45680084:C:A	rs1635291	TRUE	TRUE	TRUE
WNT3A	KANSL1-AS1	aparc-Desikan_lh_area_supramarginal	chr17	46124781	45674547	0.168449	0.867709	chr17:46124781:A:G	rs1635291	TRUE	TRUE	TRUE
WNT3A	LRRC37A2	aparc-Desikan_lh_area_supramarginal	chr17	45706437	45674547	0.197632	0.850423	chr17:45706437:A:G	rs1635291	TRUE	TRUE	TRUE
veh	ENSG00000267246	aparc-Desikan_lh_area_supramarginal	chr17	46161205	45674547	0.283403	0.846958	chr17:46161205:C:G	rs1635291	TRUE	TRUE	TRUE
CHIR	ENSG00000131484	aparc-Desikan_lh_area_supramarginal	chr17	45846971	45674547	0.376842	0.86253	chr17:45846971:A:C	rs1635291	TRUE	TRUE	TRUE
CHIR	LRRC37A2	aparc-Desikan_lh_area_supramarginal	chr17	45636824	45674547	0.168449	0.87706	chr17:45636824:A:T	rs1635291	TRUE	TRUE	TRUE
veh	ARL17A	aparc-Desikan_lh_area_supramarginal	chr17	46770341	46534416	NA	0.746739	chr17:46770341:C:G	rs369234167	TRUE	TRUE	TRUE
WNT3A,CHIR	ENSG00000267246	aparc-Desikan_lh_area_supramarginal	chr17	46185975	45693346	0.289912	0.859057	chr17:46185975:GA:G	rs7207373	TRUE	TRUE	TRUE
veh	LRRC37A	aparc-Desikan_lh_area_supramarginal	chr17	46131998	45674547	0.143246	0.871914	chr17:46131998:G:A	rs1635291	TRUE	TRUE	TRUE
WNT3A	FAM215B	aparc-Desikan_lh_area_supramarginal	chr17	45636824	45674547	0.168449	0.87706	chr17:45636824:A:T	rs1635291	TRUE	TRUE	TRUE
CHIR	LRRC37A	aparc-Desikan_lh_area_supramarginal	chr17	45636824	45674547	0.168449	0.87706	chr17:45636824:A:T	rs1635291	TRUE	TRUE	TRUE
CHIR	ARL17A	aparc-Desikan_lh_area_supramarginal	chr17	46788237	46534416	NA	0.605081	chr17:46788237:T:C	rs369234167	TRUE	TRUE	TRUE
veh	FAM215B	aparc-Desikan_lh_area_supramarginal	chr17	46131998	45674547	0.143246	0.871914	chr17:46131998:G:A	rs1635291	TRUE	TRUE	TRUE
CHIR	ENSG00000267198	aparc-Desikan_lh_area_supramarginal	chr17	46036724	45674547	0.130688	0.867709	chr17:46036724:CT:C	rs1635291	TRUE	TRUE	TRUE
veh	LRRC37A2	aparc-Desikan_lh_area_transversetemporal	chr17	46227518	46200744	NA	0.989703	chr17:46227518:C:T	chr17:44278110:AAT:A	TRUE	TRUE	TRUE
veh	ENSG00000267246	aparc-Desikan_lh_area_transversetemporal	chr17	46161205	46200744	NA	0.965022	chr17:46161205:C:G	chr17:44278110:AAT:A	TRUE	TRUE	TRUE
veh	ARL17A	aparc-Desikan_lh_area_transversetemporal	chr17	46770341	46759287	0.539368	0.850383	chr17:46770341:C:G	rs199530	TRUE	TRUE	TRUE
WNT3A,CHIR	ENSG00000267246	aparc-Desikan_lh_area_transversetemporal	chr17	46185975	46200744	NA	0.9697	chr17:46185975:GA:G	chr17:44278110:AAT:A	TRUE	TRUE	TRUE
veh,WNT3A	ARHGAP27	aparc-Desikan_lh_area_transversetemporal	chr17	45493041	45679603	0.211942	0.689499	chr17:45493041:C:T	rs1635288	TRUE	TRUE	TRUE
WNT3A	LRRC37A2	aparc-Desikan_lh_area_transversetemporal	chr17	45706437	46200744	NA	0.964017	chr17:45706437:A:G	chr17:44278110:AAT:A	TRUE	TRUE	TRUE
WNT3A	FAM215B	aparc-Desikan_lh_area_transversetemporal	chr17	45636824	45679603	0.194307	0.87706	chr17:45636824:A:T	rs1635288	TRUE	TRUE	TRUE
CHIR	ENSG00000131484	aparc-Desikan_lh_area_transversetemporal	chr17	45846971	46200744	NA	0.979738	chr17:45846971:A:C	chr17:44278110:AAT:A	TRUE	TRUE	TRUE
veh	LRRC37A	aparc-Desikan_lh_area_transversetemporal	chr17	46131998	46200744	NA	1	chr17:46131998:G:A	chr17:44278110:AAT:A	TRUE	TRUE	TRUE
veh,WNT3A,CHIR	ENSG00000285668	aparc-Desikan_lh_area_transversetemporal	chr17	45680084	45679603	0.209716	0.808121	chr17:45680084:C:A	rs1635288	TRUE	TRUE	TRUE
CHIR	LRRC37A	aparc-Desikan_lh_area_transversetemporal	chr17	45636824	45679603	0.194307	0.87706	chr17:45636824:A:T	rs1635288	TRUE	TRUE	TRUE
WNT3A	KANSL1-AS1	aparc-Desikan_lh_area_transversetemporal	chr17	46124781	46200744	NA	0.994833	chr17:46124781:A:G	chr17:44278110:AAT:A	TRUE	TRUE	TRUE
CHIR	LRRC37A2	aparc-Desikan_lh_area_transversetemporal	chr17	45636824	45679603	0.194307	0.87706	chr17:45636824:A:T	rs1635288	TRUE	TRUE	TRUE
veh	FAM215B	aparc-Desikan_lh_area_transversetemporal	chr17	46131998	46200744	NA	1	chr17:46131998:G:A	chr17:44278110:AAT:A	TRUE	TRUE	TRUE
veh,WNT3A,CHIR	KANSL1	aparc-Desikan_lh_area_transversetemporal	chr17	46282936	46200744	NA	0.929032	chr17:46282936:C:T	chr17:44278110:AAT:A	TRUE	TRUE	TRUE
veh,WNT3A	ENSG00000267198	aparc-Desikan_lh_area_transversetemporal	chr17	45680084	45679603	0.209716	0.808121	chr17:45680084:C:A	rs1635288	TRUE	TRUE	TRUE
CHIR	ARL17A	aparc-Desikan_lh_area_transversetemporal	chr17	46788237	46759287	0.371563	0.682242	chr17:46788237:T:C	rs199530	TRUE	TRUE	TRUE
veh,CHIR	KANSL1-AS1	aparc-Desikan_lh_area_transversetemporal	chr17	45680084	45679603	0.209716	0.808121	chr17:45680084:C:A	rs1635288	TRUE	TRUE	TRUE
CHIR	ENSG00000267198	aparc-Desikan_lh_area_transversetemporal	chr17	46036724	46200744	NA	0.994833	chr17:46036724:CT:C	chr17:44278110:AAT:A	TRUE	TRUE	TRUE
WNT3A	LRRC37A	aparc-Desikan_lh_area_transversetemporal	chr17	45706437	46200744	NA	0.964017	chr17:45706437:A:G	chr17:44278110:AAT:A	TRUE	TRUE	TRUE
veh	FAM215B	aparc-Desikan_rh_area_TotalSurface	chr17	46131998	46180417	0.325482	0.9697	chr17:46131998:G:A	rs2532252	TRUE	TRUE	TRUE
WNT3A	LRRC37A	aparc-Desikan_rh_area_TotalSurface	chr17	45706437	46180417	0.271228	0.934839	chr17:45706437:A:G	rs2532252	TRUE	TRUE	TRUE
veh,CHIR	KANSL1-AS1	aparc-Desikan_rh_area_TotalSurface	chr17	45680084	45588102	NA	0.90866	chr17:45680084:C:A	rs2458198	TRUE	TRUE	TRUE
CHIR	ENSG00000267198	aparc-Desikan_rh_area_TotalSurface	chr17	46036724	46180417	0.29793	0.964755	chr17:46036724:CT:C	rs2532252	TRUE	TRUE	TRUE
CHIR	LRRC37A	aparc-Desikan_rh_area_TotalSurface	chr17	45636824	45588102	NA	0.979372	chr17:45636824:A:T	rs2458198	TRUE	TRUE	TRUE
WNT3A	LRRC37A2	aparc-Desikan_rh_area_TotalSurface	chr17	45706437	46180417	0.271228	0.934839	chr17:45706437:A:G	rs2532252	TRUE	TRUE	TRUE
veh	LRRC37A	aparc-Desikan_rh_area_TotalSurface	chr17	46131998	46180417	0.325482	0.9697	chr17:46131998:G:A	rs2532252	TRUE	TRUE	TRUE
veh,WNT3A	ARHGAP27	aparc-Desikan_rh_area_TotalSurface	chr17	45493041	45588102	NA	0.755009	chr17:45493041:C:T	rs2458198	TRUE	TRUE	TRUE
WNT3A	FAM215B	aparc-Desikan_rh_area_TotalSurface	chr17	45636824	45588102	NA	0.979372	chr17:45636824:A:T	rs2458198	TRUE	TRUE	TRUE
CHIR	ENSG00000131484	aparc-Desikan_rh_area_TotalSurface	chr17	45846971	46180417	0.279864	0.94983	chr17:45846971:A:C	rs2532252	TRUE	TRUE	TRUE
WNT3A,CHIR	ENSG00000267246	aparc-Desikan_rh_area_TotalSurface	chr17	46185975	46180417	0.597734	1	chr17:46185975:GA:G	rs2532252	TRUE	TRUE	TRUE
WNT3A	KANSL1-AS1	aparc-Desikan_rh_area_TotalSurface	chr17	46124781	46180417	0.365131	0.964755	chr17:46124781:A:G	rs2532252	TRUE	TRUE	TRUE
CHIR	LRRC37A2	aparc-Desikan_rh_area_TotalSurface	chr17	45636824	45588102	NA	0.979372	chr17:45636824:A:T	rs2458198	TRUE	TRUE	TRUE
veh,WNT3A	ENSG00000267198	aparc-Desikan_rh_area_TotalSurface	chr17	45680084	45588102	NA	0.90866	chr17:45680084:C:A	rs2458198	TRUE	TRUE	TRUE
veh,WNT3A,CHIR	ENSG00000285668	aparc-Desikan_rh_area_TotalSurface	chr17	45680084	45588102	NA	0.90866	chr17:45680084:C:A	rs2458198	TRUE	TRUE	TRUE
veh	ARL17A	aparc-Desikan_rh_area_TotalSurface	chr17	46770341	46276362	NA	0.77252	chr17:46770341:C:G	rs2732702	TRUE	TRUE	TRUE
veh,WNT3A,CHIR	KANSL1	aparc-Desikan_rh_area_TotalSurface	chr17	46282936	46180417	0.337201	0.901169	chr17:46282936:C:T	rs2532252	TRUE	TRUE	TRUE
veh	LRRC37A2	aparc-Desikan_rh_area_TotalSurface	chr17	46227518	46180417	0.325482	0.959392	chr17:46227518:C:T	rs2532252	TRUE	TRUE	TRUE
veh	ENSG00000267246	aparc-Desikan_rh_area_TotalSurface	chr17	46161205	46180417	0.674274	0.994945	chr17:46161205:C:G	rs2532252	TRUE	TRUE	TRUE
WNT3A	NSF	aparc-Desikan_rh_area_TotalSurface	chr17	46723974	46276362	NA	0.740743	chr17:46723974:C:T	rs2732702	TRUE	TRUE	TRUE
WNT3A,CHIR	ENO4	aparc-Desikan_rh_area_bankssts	chr10	116974835	116908800	0.540422	0.755912	chr10:116974835:T:C	rs10886016	FALSE	FALSE	TRUE
veh	SHTN1	aparc-Desikan_rh_area_bankssts	chr10	116936755	116908800	0.667028	0.811466	chr10:116936755:A:T	rs10886016	FALSE	FALSE	TRUE
WNT3A,CHIR	SHTN1	aparc-Desikan_rh_area_bankssts	chr10	116974835	116908800	0.540422	0.755912	chr10:116974835:T:C	rs10886016	FALSE	FALSE	TRUE
veh,WNT3A	ARHGAP27	aparc-Desikan_rh_area_fusiform	chr17	45493041	45631049	0.729974	0.774023	chr17:45493041:C:T	chr17:43708415:CA:C	TRUE	TRUE	TRUE
WNT3A	NSF	aparc-Desikan_rh_area_fusiform	chr17	46723974	46230687	NA	0.685761	chr17:46723974:C:T	rs62070949	TRUE	TRUE	TRUE
veh	LRRC37A2	aparc-Desikan_rh_area_fusiform	chr17	46227518	46230687	NA	0.959561	chr17:46227518:C:T	rs62070949	TRUE	TRUE	TRUE
veh	FAM215B	aparc-Desikan_rh_area_fusiform	chr17	46131998	46230687	NA	0.959281	chr17:46131998:G:A	rs62070949	TRUE	TRUE	TRUE
veh,WNT3A	ENSG00000267198	aparc-Desikan_rh_area_fusiform	chr17	45680084	45631049	0.919608	0.929011	chr17:45680084:C:A	chr17:43708415:CA:C	TRUE	TRUE	TRUE
veh,WNT3A,CHIR	ENSG00000285668	aparc-Desikan_rh_area_fusiform	chr17	45680084	45631049	0.919608	0.929011	chr17:45680084:C:A	chr17:43708415:CA:C	TRUE	TRUE	TRUE
veh	ARL17A	aparc-Desikan_rh_area_fusiform	chr17	46770341	46270855	0.151222	0.777183	chr17:46770341:C:G	rs2429439	TRUE	TRUE	TRUE
CHIR	ENSG00000267198	aparc-Desikan_rh_area_fusiform	chr17	46036724	46230687	NA	0.954094	chr17:46036724:CT:C	rs62070949	FALSE	FALSE	FALSE
WNT3A	KANSL1-AS1	aparc-Desikan_rh_area_fusiform	chr17	46124781	46230687	NA	0.954094	chr17:46124781:A:G	rs62070949	TRUE	TRUE	TRUE
CHIR	LRRC37A	aparc-Desikan_rh_area_fusiform	chr17	45636824	45631049	0.923507	1	chr17:45636824:A:T	chr17:43708415:CA:C	TRUE	TRUE	TRUE
veh,CHIR	KANSL1-AS1	aparc-Desikan_rh_area_fusiform	chr17	45680084	45631049	0.919608	0.929011	chr17:45680084:C:A	chr17:43708415:CA:C	TRUE	TRUE	TRUE
WNT3A	FAM215B	aparc-Desikan_rh_area_fusiform	chr17	45636824	45631049	0.923507	1	chr17:45636824:A:T	chr17:43708415:CA:C	TRUE	TRUE	TRUE
veh	LRRC37A	aparc-Desikan_rh_area_fusiform	chr17	46131998	46230687	NA	0.959281	chr17:46131998:G:A	rs62070949	TRUE	TRUE	TRUE
WNT3A	LRRC37A2	aparc-Desikan_rh_area_fusiform	chr17	45706437	45631049	0.843473	0.969075	chr17:45706437:A:G	chr17:43708415:CA:C	TRUE	TRUE	TRUE
WNT3A	LRRC37A	aparc-Desikan_rh_area_fusiform	chr17	45706437	45631049	0.843473	0.969075	chr17:45706437:A:G	chr17:43708415:CA:C	TRUE	TRUE	TRUE
CHIR	ENSG00000131484	aparc-Desikan_rh_area_fusiform	chr17	45846971	46230687	NA	0.940082	chr17:45846971:A:C	rs62070949	TRUE	TRUE	TRUE
veh,WNT3A,CHIR	KANSL1	aparc-Desikan_rh_area_fusiform	chr17	46282936	46230687	NA	0.887402	chr17:46282936:C:T	rs62070949	FALSE	FALSE	FALSE
veh	ENSG00000267246	aparc-Desikan_rh_area_fusiform	chr17	46161205	46230687	NA	0.926234	chr17:46161205:C:G	rs62070949	TRUE	TRUE	TRUE
WNT3A,CHIR	ENSG00000267246	aparc-Desikan_rh_area_fusiform	chr17	46185975	46230687	NA	0.9305	chr17:46185975:GA:G	rs62070949	TRUE	TRUE	TRUE
CHIR	LRRC37A2	aparc-Desikan_rh_area_fusiform	chr17	45636824	45631049	0.923507	1	chr17:45636824:A:T	chr17:43708415:CA:C	TRUE	TRUE	TRUE
veh,WNT3A,CHIR	KANSL1	aparc-Desikan_rh_area_inferiorparietal	chr17	46282936	45936600	0.843473	0.923687	chr17:46282936:C:T	rs56072903	TRUE	TRUE	TRUE
WNT3A	FAM215B	aparc-Desikan_rh_area_inferiorparietal	chr17	45636824	45674547	0.168449	0.87706	chr17:45636824:A:T	rs1635291	TRUE	TRUE	TRUE
veh,CHIR	KANSL1-AS1	aparc-Desikan_rh_area_inferiorparietal	chr17	45680084	45674547	0.184684	0.808121	chr17:45680084:C:A	rs1635291	TRUE	TRUE	TRUE
CHIR	ENSG00000131484	aparc-Desikan_rh_area_inferiorparietal	chr17	45846971	45674547	0.376842	0.86253	chr17:45846971:A:C	rs1635291	TRUE	TRUE	TRUE
veh	LRRC37A	aparc-Desikan_rh_area_inferiorparietal	chr17	46131998	45674547	0.143246	0.871914	chr17:46131998:G:A	rs1635291	TRUE	TRUE	TRUE
CHIR	LRRC37A	aparc-Desikan_rh_area_inferiorparietal	chr17	45636824	45674547	0.168449	0.87706	chr17:45636824:A:T	rs1635291	TRUE	TRUE	TRUE
CHIR	ARL17A	aparc-Desikan_rh_area_inferiorparietal	chr17	46788237	46437422	0.0670725	0.62702	chr17:46788237:T:C	rs199492	TRUE	TRUE	TRUE
CHIR	LRRC37A2	aparc-Desikan_rh_area_inferiorparietal	chr17	45636824	45674547	0.168449	0.87706	chr17:45636824:A:T	rs1635291	TRUE	TRUE	TRUE
WNT3A	KANSL1-AS1	aparc-Desikan_rh_area_inferiorparietal	chr17	46124781	45674547	0.168449	0.867709	chr17:46124781:A:G	rs1635291	TRUE	TRUE	TRUE
WNT3A,CHIR	ENSG00000267246	aparc-Desikan_rh_area_inferiorparietal	chr17	46185975	45936600	0.65032	0.964755	chr17:46185975:GA:G	rs56072903	TRUE	TRUE	TRUE
veh	LRRC37A2	aparc-Desikan_rh_area_inferiorparietal	chr17	46227518	45936600	0.856014	0.984602	chr17:46227518:C:T	rs56072903	TRUE	TRUE	TRUE
veh	ENSG00000267246	aparc-Desikan_rh_area_inferiorparietal	chr17	46161205	45674547	0.283403	0.846958	chr17:46161205:C:G	rs1635291	TRUE	TRUE	TRUE
veh,WNT3A	ENSG00000267198	aparc-Desikan_rh_area_inferiorparietal	chr17	45680084	45674547	0.184684	0.808121	chr17:45680084:C:A	rs1635291	TRUE	TRUE	TRUE
veh	FAM215B	aparc-Desikan_rh_area_inferiorparietal	chr17	46131998	45674547	0.143246	0.871914	chr17:46131998:G:A	rs1635291	TRUE	TRUE	TRUE
CHIR	ENSG00000267198	aparc-Desikan_rh_area_inferiorparietal	chr17	46036724	45674547	0.130688	0.867709	chr17:46036724:CT:C	rs1635291	TRUE	TRUE	TRUE
WNT3A	LRRC37A2	aparc-Desikan_rh_area_inferiorparietal	chr17	45706437	45674547	0.197632	0.850423	chr17:45706437:A:G	rs1635291	TRUE	TRUE	TRUE
WNT3A	NSF	aparc-Desikan_rh_area_inferiorparietal	chr17	46723974	46263159	NA	0.716577	chr17:46723974:C:T	rs2266455	TRUE	TRUE	TRUE
veh,WNT3A,CHIR	ENSG00000285668	aparc-Desikan_rh_area_inferiorparietal	chr17	45680084	45674547	0.184684	0.808121	chr17:45680084:C:A	rs1635291	TRUE	TRUE	TRUE
WNT3A	LRRC37A	aparc-Desikan_rh_area_inferiorparietal	chr17	45706437	45674547	0.197632	0.850423	chr17:45706437:A:G	rs1635291	TRUE	TRUE	TRUE
veh,WNT3A	ARHGAP27	aparc-Desikan_rh_area_inferiorparietal	chr17	45493041	45674547	0.186055	0.689499	chr17:45493041:C:T	rs1635291	TRUE	TRUE	TRUE
CHIR	LRRC37A	aparc-Desikan_rh_area_inferiortemporal	chr17	45636824	46035861	0.776858	0.994833	chr17:45636824:A:T	rs141698966	TRUE	TRUE	TRUE
WNT3A	KANSL1-AS1	aparc-Desikan_rh_area_inferiortemporal	chr17	46124781	46035861	0.923507	0.994833	chr17:46124781:A:G	rs141698966	TRUE	TRUE	TRUE
veh	LRRC37A2	aparc-Desikan_rh_area_inferiortemporal	chr17	46227518	46035861	0.856014	0.989703	chr17:46227518:C:T	rs141698966	TRUE	TRUE	TRUE
veh,WNT3A,CHIR	ENSG00000285668	aparc-Desikan_rh_area_inferiortemporal	chr17	45680084	46035861	0.765851	0.924161	chr17:45680084:C:A	rs141698966	TRUE	TRUE	TRUE
WNT3A	NSF	aparc-Desikan_rh_area_inferiortemporal	chr17	46723974	46245594	NA	0.705409	chr17:46723974:C:T	rs2668637	TRUE	TRUE	TRUE
WNT3A,CHIR	ENSG00000267246	aparc-Desikan_rh_area_inferiortemporal	chr17	46185975	46035861	0.65032	0.9697	chr17:46185975:GA:G	rs141698966	TRUE	TRUE	TRUE
CHIR	ENSG00000131484	aparc-Desikan_rh_area_inferiortemporal	chr17	45846971	46035861	0.421828	0.979738	chr17:45846971:A:C	rs141698966	TRUE	TRUE	TRUE
veh	FAM215B	aparc-Desikan_rh_area_inferiortemporal	chr17	46131998	46035861	0.856014	1	chr17:46131998:G:A	rs141698966	TRUE	TRUE	TRUE
veh,WNT3A	ARHGAP27	aparc-Desikan_rh_area_inferiortemporal	chr17	45493041	45855375	0.569793	0.755933	chr17:45493041:C:T	rs4627402	TRUE	TRUE	TRUE
veh,CHIR	KANSL1-AS1	aparc-Desikan_rh_area_inferiortemporal	chr17	45680084	46035861	0.765851	0.924161	chr17:45680084:C:A	rs141698966	TRUE	TRUE	TRUE
CHIR	ARL17A	aparc-Desikan_rh_area_inferiortemporal	chr17	46788237	46548500	NA	0.632362	chr17:46788237:T:C	rs199913382	TRUE	TRUE	TRUE
WNT3A	LRRC37A2	aparc-Desikan_rh_area_inferiortemporal	chr17	45706437	46035861	0.843473	0.964017	chr17:45706437:A:G	rs141698966	TRUE	TRUE	TRUE
veh,WNT3A	ENSG00000267198	aparc-Desikan_rh_area_inferiortemporal	chr17	45680084	46035861	0.765851	0.924161	chr17:45680084:C:A	rs141698966	TRUE	TRUE	TRUE
CHIR	ENSG00000267198	aparc-Desikan_rh_area_inferiortemporal	chr17	46036724	46035861	0.923507	0.994833	chr17:46036724:CT:C	rs141698966	FALSE	FALSE	FALSE
veh	ARL17A	aparc-Desikan_rh_area_inferiortemporal	chr17	46770341	46276865	NA	0.77252	chr17:46770341:C:G	rs2668629	TRUE	TRUE	TRUE
CHIR	LRRC37A2	aparc-Desikan_rh_area_inferiortemporal	chr17	45636824	46035861	0.776858	0.994833	chr17:45636824:A:T	rs141698966	TRUE	TRUE	TRUE
veh	LRRC37A	aparc-Desikan_rh_area_inferiortemporal	chr17	46131998	46035861	0.856014	1	chr17:46131998:G:A	rs141698966	TRUE	TRUE	TRUE
veh,WNT3A,CHIR	KANSL1	aparc-Desikan_rh_area_inferiortemporal	chr17	46282936	46035861	0.843473	0.929032	chr17:46282936:C:T	rs141698966	FALSE	FALSE	FALSE
WNT3A	FAM215B	aparc-Desikan_rh_area_inferiortemporal	chr17	45636824	46035861	0.776858	0.994833	chr17:45636824:A:T	rs141698966	TRUE	TRUE	TRUE
veh	ENSG00000267246	aparc-Desikan_rh_area_inferiortemporal	chr17	46161205	46035861	0.512379	0.965022	chr17:46161205:C:G	rs141698966	TRUE	TRUE	TRUE
WNT3A	LRRC37A	aparc-Desikan_rh_area_inferiortemporal	chr17	45706437	46035861	0.843473	0.964017	chr17:45706437:A:G	rs141698966	TRUE	TRUE	TRUE
veh	STRN	aparc-Desikan_rh_area_isthmuscingulate	chr2	37001603	36872196	0.680853	0.718538	chr2:37001603:T:C	rs2252032	FALSE	FALSE	TRUE
WNT3A	ENSG00000225393	aparc-Desikan_rh_area_lateraloccipital	chrX	155548462	155688605	0.678098	NA	chrX:155548462:A:G	rs642043	TRUE	TRUE	TRUE
veh	F8A2	aparc-Desikan_rh_area_lateraloccipital	chrX	154437448	154438187	0.87094	NA	chrX:154437448:A:C	rs73638281	TRUE	TRUE	TRUE
veh	ENSG00000224216	aparc-Desikan_rh_area_lateraloccipital	chrX	155304373	155688605	0.722518	NA	chrX:155304373:T:C	rs642043	TRUE	TRUE	TRUE
WNT3A	F8A1	aparc-Desikan_rh_area_lateraloccipital	chrX	155636194	155688605	0.802341	NA	chrX:155636194:A:G	rs642043	TRUE	TRUE	TRUE
veh	RAB39B	aparc-Desikan_rh_area_lateraloccipital	chrX	155636194	155688605	0.802341	NA	chrX:155636194:A:G	rs642043	TRUE	TRUE	TRUE
veh,WNT3A,CHIR	TMLHE	aparc-Desikan_rh_area_lateraloccipital	chrX	155304373	155688605	0.722518	NA	chrX:155304373:T:C	rs642043	TRUE	TRUE	TRUE
CHIR	ENSG00000225393	aparc-Desikan_rh_area_lateraloccipital	chrX	155251151	155688605	0.748788	NA	chrX:155251151:T:C	rs642043	TRUE	TRUE	TRUE
CHIR	ARL17A	aparc-Desikan_rh_area_lateraloccipital	chr17	46788237	46490875	NA	0.629905	chr17:46788237:T:C	chr17:44568241:CT:C	TRUE	TRUE	TRUE
CHIR	F8A1	aparc-Desikan_rh_area_lateraloccipital	chrX	155617174	155688605	0.882842	NA	chrX:155617174:A:G	rs642043	TRUE	TRUE	TRUE
veh	ENSG00000225393	aparc-Desikan_rh_area_lateraloccipital	chrX	155642082	155688605	0.834217	NA	chrX:155642082:C:T	rs642043	TRUE	TRUE	TRUE
veh	ARL17A	aparc-Desikan_rh_area_lateraloccipital	chr17	46770341	46270565	NA	0.663206	chr17:46770341:C:G	chr17:44347931:TTAACTCAGGCA:T	TRUE	TRUE	TRUE
veh	F8A1	aparc-Desikan_rh_area_lateraloccipital	chrX	155286328	155688605	0.795718	NA	chrX:155286328:G:A	rs642043	TRUE	TRUE	TRUE
WNT3A	NSF	aparc-Desikan_rh_area_lateraloccipital	chr17	46723974	46241497	NA	0.70335	chr17:46723974:C:T	rs2696606	TRUE	TRUE	TRUE
WNT3A	ENSG00000224216	aparc-Desikan_rh_area_lateraloccipital	chrX	155548462	155688605	0.678098	NA	chrX:155548462:A:G	rs642043	TRUE	TRUE	TRUE
WNT3A	LRRC37A	aparc-Desikan_rh_area_lingual	chr17	45706437	46047911	NA	0.838217	chr17:45706437:A:G	chr17:44125277:CT:C	TRUE	TRUE	TRUE
WNT3A,CHIR	ENSG00000267246	aparc-Desikan_rh_area_lingual	chr17	46185975	46047911	NA	0.911034	chr17:46185975:GA:G	chr17:44125277:CT:C	TRUE	TRUE	TRUE
CHIR	LRRC37A2	aparc-Desikan_rh_area_lingual	chr17	45636824	46047911	NA	0.871861	chr17:45636824:A:T	chr17:44125277:CT:C	TRUE	TRUE	TRUE
CHIR	ENSG00000267198	aparc-Desikan_rh_area_lingual	chr17	46036724	46047911	NA	0.871861	chr17:46036724:CT:C	chr17:44125277:CT:C	FALSE	FALSE	FALSE
CHIR	LRRC37A	aparc-Desikan_rh_area_lingual	chr17	45636824	46047911	NA	0.871861	chr17:45636824:A:T	chr17:44125277:CT:C	TRUE	TRUE	TRUE
veh	ENSG00000267246	aparc-Desikan_rh_area_lingual	chr17	46161205	46047911	NA	0.9073	chr17:46161205:C:G	chr17:44125277:CT:C	TRUE	TRUE	TRUE
WNT3A	LRRC37A2	aparc-Desikan_rh_area_lingual	chr17	45706437	46047911	NA	0.838217	chr17:45706437:A:G	chr17:44125277:CT:C	TRUE	TRUE	TRUE
veh,WNT3A,CHIR	ENSG00000285668	aparc-Desikan_rh_area_lingual	chr17	45680084	46047911	NA	0.814718	chr17:45680084:C:A	chr17:44125277:CT:C	TRUE	TRUE	TRUE
veh,WNT3A	ENSG00000267198	aparc-Desikan_rh_area_lingual	chr17	45680084	46047911	NA	0.814718	chr17:45680084:C:A	chr17:44125277:CT:C	TRUE	TRUE	TRUE
WNT3A	FAM215B	aparc-Desikan_rh_area_lingual	chr17	45636824	46047911	NA	0.871861	chr17:45636824:A:T	chr17:44125277:CT:C	TRUE	TRUE	TRUE
veh	FAM215B	aparc-Desikan_rh_area_lingual	chr17	46131998	46047911	NA	0.877216	chr17:46131998:G:A	chr17:44125277:CT:C	TRUE	TRUE	TRUE
veh,WNT3A	ARHGAP27	aparc-Desikan_rh_area_lingual	chr17	45493041	45862033	0.619605	0.774023	chr17:45493041:C:T	rs56026232	TRUE	TRUE	TRUE
veh	LRRC37A2	aparc-Desikan_rh_area_lingual	chr17	46227518	46047911	NA	0.86758	chr17:46227518:C:T	chr17:44125277:CT:C	TRUE	TRUE	TRUE
CHIR	ENSG00000131484	aparc-Desikan_rh_area_lingual	chr17	45846971	46047911	NA	0.859952	chr17:45846971:A:C	chr17:44125277:CT:C	TRUE	TRUE	TRUE
WNT3A	KANSL1-AS1	aparc-Desikan_rh_area_lingual	chr17	46124781	46047911	NA	0.871861	chr17:46124781:A:G	chr17:44125277:CT:C	TRUE	TRUE	TRUE
WNT3A	NSF	aparc-Desikan_rh_area_lingual	chr17	46723974	46241497	NA	0.70335	chr17:46723974:C:T	rs2696606	TRUE	TRUE	TRUE
veh,WNT3A,CHIR	KANSL1	aparc-Desikan_rh_area_lingual	chr17	46282936	46047911	NA	0.809734	chr17:46282936:C:T	chr17:44125277:CT:C	FALSE	FALSE	FALSE
veh	LRRC37A	aparc-Desikan_rh_area_lingual	chr17	46131998	46047911	NA	0.877216	chr17:46131998:G:A	chr17:44125277:CT:C	TRUE	TRUE	TRUE
CHIR	ARL17A	aparc-Desikan_rh_area_lingual	chr17	46788237	46290087	0.174181	0.632362	chr17:46788237:T:C	rs2732602	TRUE	TRUE	TRUE
veh,CHIR	KANSL1-AS1	aparc-Desikan_rh_area_lingual	chr17	45680084	46047911	NA	0.814718	chr17:45680084:C:A	chr17:44125277:CT:C	TRUE	TRUE	TRUE
veh	VARS2	aparc-Desikan_rh_area_medialorbitofrontal	chr6	30920384	30920384	1	1	chr6:30920384:T:C	rs2249464	TRUE	TRUE	TRUE
CHIR	NSF	aparc-Desikan_rh_area_middletemporal	chr17	46541752	46107462	0.343808	0.659767	chr17:46541752:G:A	rs4510068	TRUE	TRUE	TRUE
veh,CHIR	MAPKAPK5	aparc-Desikan_rh_area_paracentral	chr12	112519334	112200888	NA	0.953932	chr12:112519334:G:A	rs60619319	TRUE	TRUE	TRUE
veh,WNT3A	TMEM116	aparc-Desikan_rh_area_paracentral	chr12	112121575	112200888	NA	0.830325	chr12:112121575:C:T	rs60619319	TRUE	FALSE	TRUE
WNT3A	MAPKAPK5	aparc-Desikan_rh_area_paracentral	chr12	112249311	112200888	NA	0.755899	chr12:112249311:A:G	rs60619319	TRUE	TRUE	TRUE
veh,WNT3A,CHIR	WARS2-AS1	aparc-Desikan_rh_area_parsorbitalis	chr1	119177063	119058408	NA	0.749653	chr1:119177063:T:C	chr1:119601031:TA:T	TRUE	TRUE	TRUE
veh,CHIR	KANSL1-AS1	aparc-Desikan_rh_area_posteriorcingulate	chr17	45680084	45579261	NA	0.820097	chr17:45680084:C:A	rs2463518	TRUE	TRUE	TRUE
CHIR	ENSG00000255310	aparc-Desikan_rh_area_posteriorcingulate	chr8	11986249	11986249	1	1	chr8:11986249:G:A	rs4841662	TRUE	TRUE	TRUE
CHIR	LRRC37A	aparc-Desikan_rh_area_posteriorcingulate	chr17	45636824	45579261	NA	0.785354	chr17:45636824:A:T	rs2463518	FALSE	FALSE	FALSE
WNT3A	FAM215B	aparc-Desikan_rh_area_posteriorcingulate	chr17	45636824	45579261	NA	0.785354	chr17:45636824:A:T	rs2463518	FALSE	FALSE	FALSE
WNT3A	LRRC37A2	aparc-Desikan_rh_area_posteriorcingulate	chr17	45706437	45579261	NA	0.763599	chr17:45706437:A:G	rs2463518	TRUE	TRUE	TRUE
veh,WNT3A,CHIR	ENSG00000285668	aparc-Desikan_rh_area_posteriorcingulate	chr17	45680084	45579261	NA	0.820097	chr17:45680084:C:A	rs2463518	TRUE	TRUE	TRUE
WNT3A	LRRC37A	aparc-Desikan_rh_area_posteriorcingulate	chr17	45706437	45579261	NA	0.763599	chr17:45706437:A:G	rs2463518	TRUE	TRUE	TRUE
veh,WNT3A	ENSG00000267198	aparc-Desikan_rh_area_posteriorcingulate	chr17	45680084	45579261	NA	0.820097	chr17:45680084:C:A	rs2463518	TRUE	TRUE	TRUE
CHIR	LRRC37A2	aparc-Desikan_rh_area_posteriorcingulate	chr17	45636824	45579261	NA	0.785354	chr17:45636824:A:T	rs2463518	FALSE	FALSE	FALSE
WNT3A	ENSG00000255495	aparc-Desikan_rh_area_precentral	chr8	11524858	11524858	1	1	chr8:11524858:G:A	rs2729940	TRUE	TRUE	TRUE
veh,WNT3A	ENSG00000283674	aparc-Desikan_rh_area_precentral	chr8	11524858	11524858	1	1	chr8:11524858:G:A	rs2729940	TRUE	TRUE	TRUE
WNT3A	ENSG00000270154	aparc-Desikan_rh_area_precentral	chr8	11524858	11524858	1	1	chr8:11524858:G:A	rs2729940	TRUE	TRUE	TRUE
CHIR	ENSG00000267198	aparc-Desikan_rh_area_precuneus	chr17	46036724	46180417	0.29793	0.964755	chr17:46036724:CT:C	rs2532252	TRUE	TRUE	TRUE
CHIR	LRRC37A2	aparc-Desikan_rh_area_precuneus	chr17	45636824	45855432	0.635722	0.837981	chr17:45636824:A:T	rs10445367	TRUE	TRUE	TRUE
veh	ARL17A	aparc-Desikan_rh_area_precuneus	chr17	46770341	46280046	0.151222	0.77252	chr17:46770341:C:G	chr17:44357412:TC:T	TRUE	TRUE	TRUE
CHIR	LRRC37A	aparc-Desikan_rh_area_precuneus	chr17	45636824	45855432	0.635722	0.837981	chr17:45636824:A:T	rs10445367	TRUE	TRUE	TRUE
veh,WNT3A,CHIR	KANSL1	aparc-Desikan_rh_area_precuneus	chr17	46282936	46180417	0.337201	0.901169	chr17:46282936:C:T	rs2532252	TRUE	TRUE	TRUE
veh,CHIR	KANSL1-AS1	aparc-Desikan_rh_area_precuneus	chr17	45680084	45855432	0.607066	0.768282	chr17:45680084:C:A	rs10445367	TRUE	TRUE	TRUE
WNT3A	FAM215B	aparc-Desikan_rh_area_precuneus	chr17	45636824	45855432	0.635722	0.837981	chr17:45636824:A:T	rs10445367	TRUE	TRUE	TRUE
WNT3A	LRRC37A	aparc-Desikan_rh_area_precuneus	chr17	45706437	46180417	0.271228	0.934839	chr17:45706437:A:G	rs2532252	TRUE	TRUE	TRUE
veh,WNT3A	ENSG00000267198	aparc-Desikan_rh_area_precuneus	chr17	45680084	45855432	0.607066	0.768282	chr17:45680084:C:A	rs10445367	TRUE	TRUE	TRUE
veh,WNT3A	ARHGAP27	aparc-Desikan_rh_area_precuneus	chr17	45493041	45855432	0.629272	0.902393	chr17:45493041:C:T	rs10445367	TRUE	TRUE	TRUE
veh	LRRC37A2	aparc-Desikan_rh_area_precuneus	chr17	46227518	46180417	0.325482	0.959392	chr17:46227518:C:T	rs2532252	TRUE	TRUE	TRUE
WNT3A	NSF	aparc-Desikan_rh_area_precuneus	chr17	46723974	46280046	0.0772088	0.740743	chr17:46723974:C:T	chr17:44357412:TC:T	TRUE	TRUE	TRUE
CHIR	ENSG00000131484	aparc-Desikan_rh_area_precuneus	chr17	45846971	46180417	0.279864	0.94983	chr17:45846971:A:C	rs2532252	TRUE	TRUE	TRUE
WNT3A,CHIR	ENSG00000267246	aparc-Desikan_rh_area_precuneus	chr17	46185975	46180417	0.597734	1	chr17:46185975:GA:G	rs2532252	TRUE	TRUE	TRUE
WNT3A	LRRC37A2	aparc-Desikan_rh_area_precuneus	chr17	45706437	46180417	0.271228	0.934839	chr17:45706437:A:G	rs2532252	TRUE	TRUE	TRUE
veh	FAM215B	aparc-Desikan_rh_area_precuneus	chr17	46131998	46180417	0.325482	0.9697	chr17:46131998:G:A	rs2532252	TRUE	TRUE	TRUE
veh,WNT3A,CHIR	ENSG00000285668	aparc-Desikan_rh_area_precuneus	chr17	45680084	45855432	0.607066	0.768282	chr17:45680084:C:A	rs10445367	TRUE	TRUE	TRUE
WNT3A	KANSL1-AS1	aparc-Desikan_rh_area_precuneus	chr17	46124781	46180417	0.365131	0.964755	chr17:46124781:A:G	rs2532252	TRUE	TRUE	TRUE
veh	MEGF9	aparc-Desikan_rh_area_precuneus	chr9	120725625	120631487	NA	0.915637	chr9:120725625:A:G	rs35207016	TRUE	TRUE	TRUE
veh	ENSG00000267246	aparc-Desikan_rh_area_precuneus	chr17	46161205	46180417	0.674274	0.994945	chr17:46161205:C:G	rs2532252	TRUE	TRUE	TRUE
veh	LRRC37A	aparc-Desikan_rh_area_precuneus	chr17	46131998	46180417	0.325482	0.9697	chr17:46131998:G:A	rs2532252	TRUE	TRUE	TRUE
CHIR	ARL17A	aparc-Desikan_rh_area_precuneus	chr17	46788237	46290689	NA	0.632362	chr17:46788237:T:C	rs2668649	TRUE	TRUE	TRUE
CHIR	NSF	aparc-Desikan_rh_area_rostralanteriorcingulate	chr17	46541752	46111701	0.314857	0.643136	chr17:46541752:G:A	rs7225002	TRUE	TRUE	TRUE
CHIR	ENSG00000284606	aparc-Desikan_rh_area_superiortemporal	chr8	8801030	8944182	0.662236	0.44614	chr8:8801030:A:G	rs7837026	TRUE	TRUE	TRUE
veh,WNT3A	ARL3	aparc-Desikan_rh_area_transversetemporal	chr10	102704900	102588392	NA	0.813937	chr10:102704900:T:C	rs531053423	FALSE	TRUE	TRUE
veh,WNT3A	ARHGAP27	aparc-pial_lh_area_TotalSurface	chr17	45493041	45941122	0.569793	0.726931	chr17:45493041:C:T	rs62061734	TRUE	TRUE	TRUE
WNT3A	FAM215B	aparc-pial_lh_area_TotalSurface	chr17	45636824	46047911	NA	0.871861	chr17:45636824:A:T	chr17:44125277:CT:C	TRUE	TRUE	TRUE
veh,WNT3A	ENSG00000267198	aparc-pial_lh_area_TotalSurface	chr17	45680084	46047911	NA	0.814718	chr17:45680084:C:A	chr17:44125277:CT:C	TRUE	TRUE	TRUE
WNT3A	NSF	aparc-pial_lh_area_TotalSurface	chr17	46723974	46276362	NA	0.740743	chr17:46723974:C:T	rs2732702	TRUE	TRUE	TRUE
veh	LRRC37A	aparc-pial_lh_area_TotalSurface	chr17	46131998	46180417	0.325482	0.9697	chr17:46131998:G:A	rs2532252	TRUE	TRUE	TRUE
veh	LRRC37A2	aparc-pial_lh_area_TotalSurface	chr17	46227518	46180417	0.325482	0.959392	chr17:46227518:C:T	rs2532252	TRUE	TRUE	TRUE
CHIR	ENSG00000267198	aparc-pial_lh_area_TotalSurface	chr17	46036724	46180417	0.29793	0.964755	chr17:46036724:CT:C	rs2532252	TRUE	TRUE	TRUE
veh	ENSG00000267246	aparc-pial_lh_area_TotalSurface	chr17	46161205	46180417	0.674274	0.994945	chr17:46161205:C:G	rs2532252	TRUE	TRUE	TRUE
veh,CHIR	KANSL1-AS1	aparc-pial_lh_area_TotalSurface	chr17	45680084	46047911	NA	0.814718	chr17:45680084:C:A	chr17:44125277:CT:C	TRUE	TRUE	TRUE
CHIR	LRRC37A	aparc-pial_lh_area_TotalSurface	chr17	45636824	46047911	NA	0.871861	chr17:45636824:A:T	chr17:44125277:CT:C	TRUE	TRUE	TRUE
WNT3A	LRRC37A2	aparc-pial_lh_area_TotalSurface	chr17	45706437	46180417	0.271228	0.934839	chr17:45706437:A:G	rs2532252	TRUE	TRUE	TRUE
veh	ARL17A	aparc-pial_lh_area_TotalSurface	chr17	46770341	46276362	NA	0.77252	chr17:46770341:C:G	rs2732702	TRUE	TRUE	TRUE
WNT3A	LRRC37A	aparc-pial_lh_area_TotalSurface	chr17	45706437	46180417	0.271228	0.934839	chr17:45706437:A:G	rs2532252	TRUE	TRUE	TRUE
veh,WNT3A,CHIR	KANSL1	aparc-pial_lh_area_TotalSurface	chr17	46282936	46180417	0.337201	0.901169	chr17:46282936:C:T	rs2532252	TRUE	TRUE	TRUE
veh,WNT3A,CHIR	ENSG00000285668	aparc-pial_lh_area_TotalSurface	chr17	45680084	46047911	NA	0.814718	chr17:45680084:C:A	chr17:44125277:CT:C	TRUE	TRUE	TRUE
WNT3A,CHIR	ENSG00000267246	aparc-pial_lh_area_TotalSurface	chr17	46185975	46180417	0.597734	1	chr17:46185975:GA:G	rs2532252	TRUE	TRUE	TRUE
veh	FAM215B	aparc-pial_lh_area_TotalSurface	chr17	46131998	46180417	0.325482	0.9697	chr17:46131998:G:A	rs2532252	TRUE	TRUE	TRUE
WNT3A	KANSL1-AS1	aparc-pial_lh_area_TotalSurface	chr17	46124781	46180417	0.365131	0.964755	chr17:46124781:A:G	rs2532252	TRUE	TRUE	TRUE
CHIR	ENSG00000131484	aparc-pial_lh_area_TotalSurface	chr17	45846971	46180417	0.279864	0.94983	chr17:45846971:A:C	rs2532252	TRUE	TRUE	TRUE
CHIR	LRRC37A2	aparc-pial_lh_area_TotalSurface	chr17	45636824	46047911	NA	0.871861	chr17:45636824:A:T	chr17:44125277:CT:C	TRUE	TRUE	TRUE
WNT3A	CENPW	aparc-pial_lh_area_caudalmiddlefrontal	chr6	126340008	126747838	0.61408	0.28704	chr6:126340008:T:C	rs853974	FALSE	FALSE	TRUE
WNT3A,CHIR	ENSG00000267246	aparc-pial_lh_area_fusiform	chr17	46185975	45855824	NA	0.954955	chr17:46185975:GA:G	chr17:43933190:GTTTTTA:G	TRUE	TRUE	TRUE
veh,WNT3A	ARHGAP27	aparc-pial_lh_area_fusiform	chr17	45493041	45855824	NA	0.762915	chr17:45493041:C:T	chr17:43933190:GTTTTTA:G	TRUE	TRUE	TRUE
CHIR	LRRC37A	aparc-pial_lh_area_fusiform	chr17	45636824	45855824	NA	0.989695	chr17:45636824:A:T	chr17:43933190:GTTTTTA:G	TRUE	TRUE	TRUE
veh	FAM215B	aparc-pial_lh_area_fusiform	chr17	46131998	45855824	NA	0.984595	chr17:46131998:G:A	chr17:43933190:GTTTTTA:G	TRUE	TRUE	TRUE
veh	LRRC37A2	aparc-pial_lh_area_fusiform	chr17	46227518	45855824	NA	0.974494	chr17:46227518:C:T	chr17:43933190:GTTTTTA:G	TRUE	TRUE	TRUE
CHIR	ENSG00000267198	aparc-pial_lh_area_fusiform	chr17	46036724	45855824	NA	0.979405	chr17:46036724:CT:C	chr17:43933190:GTTTTTA:G	FALSE	FALSE	FALSE
WNT3A	LRRC37A	aparc-pial_lh_area_fusiform	chr17	45706437	45855824	NA	0.958647	chr17:45706437:A:G	chr17:43933190:GTTTTTA:G	TRUE	TRUE	TRUE
veh,WNT3A,CHIR	KANSL1	aparc-pial_lh_area_fusiform	chr17	46282936	45855824	NA	0.913091	chr17:46282936:C:T	chr17:43933190:GTTTTTA:G	FALSE	FALSE	FALSE
WNT3A	KANSL1-AS1	aparc-pial_lh_area_fusiform	chr17	46124781	45855824	NA	0.979405	chr17:46124781:A:G	chr17:43933190:GTTTTTA:G	TRUE	TRUE	TRUE
veh	LRRC37A	aparc-pial_lh_area_fusiform	chr17	46131998	45855824	NA	0.984595	chr17:46131998:G:A	chr17:43933190:GTTTTTA:G	TRUE	TRUE	TRUE
WNT3A	LRRC37A2	aparc-pial_lh_area_fusiform	chr17	45706437	45855824	NA	0.958647	chr17:45706437:A:G	chr17:43933190:GTTTTTA:G	TRUE	TRUE	TRUE
CHIR	ENSG00000131484	aparc-pial_lh_area_fusiform	chr17	45846971	45855824	NA	0.974869	chr17:45846971:A:C	chr17:43933190:GTTTTTA:G	TRUE	TRUE	TRUE
veh,WNT3A,CHIR	ENSG00000285668	aparc-pial_lh_area_fusiform	chr17	45680084	45855824	NA	0.918345	chr17:45680084:C:A	chr17:43933190:GTTTTTA:G	TRUE	TRUE	TRUE
CHIR	LRRC37A2	aparc-pial_lh_area_fusiform	chr17	45636824	45855824	NA	0.989695	chr17:45636824:A:T	chr17:43933190:GTTTTTA:G	TRUE	TRUE	TRUE
CHIR	ARL17A	aparc-pial_lh_area_fusiform	chr17	46788237	46290087	0.174181	0.632362	chr17:46788237:T:C	rs2732602	TRUE	TRUE	TRUE
veh,CHIR	KANSL1-AS1	aparc-pial_lh_area_fusiform	chr17	45680084	45855824	NA	0.918345	chr17:45680084:C:A	chr17:43933190:GTTTTTA:G	TRUE	TRUE	TRUE
veh	ARL17A	aparc-pial_lh_area_fusiform	chr17	46770341	46278236	0.151222	0.743178	chr17:46770341:C:G	rs2696532	TRUE	TRUE	TRUE
veh	ENSG00000267246	aparc-pial_lh_area_fusiform	chr17	46161205	45855824	NA	0.950446	chr17:46161205:C:G	chr17:43933190:GTTTTTA:G	TRUE	TRUE	TRUE
WNT3A	FAM215B	aparc-pial_lh_area_fusiform	chr17	45636824	45855824	NA	0.989695	chr17:45636824:A:T	chr17:43933190:GTTTTTA:G	TRUE	TRUE	TRUE
veh,WNT3A	ENSG00000267198	aparc-pial_lh_area_fusiform	chr17	45680084	45855824	NA	0.918345	chr17:45680084:C:A	chr17:43933190:GTTTTTA:G	TRUE	TRUE	TRUE
WNT3A	NSF	aparc-pial_lh_area_fusiform	chr17	46723974	46255965	NA	0.721078	chr17:46723974:C:T	rs150592114	TRUE	TRUE	TRUE
veh,WNT3A	ARHGAP27	aparc-pial_lh_area_inferiorparietal	chr17	45493041	45589482	NA	0.760547	chr17:45493041:C:T	rs201647884	TRUE	TRUE	TRUE
veh,WNT3A	ENSG00000267198	aparc-pial_lh_area_inferiorparietal	chr17	45680084	45589482	NA	0.913985	chr17:45680084:C:A	rs201647884	TRUE	TRUE	TRUE
WNT3A	LRRC37A2	aparc-pial_lh_area_inferiorparietal	chr17	45706437	45589482	NA	0.953753	chr17:45706437:A:G	rs201647884	TRUE	TRUE	TRUE
CHIR	ENSG00000131484	aparc-pial_lh_area_inferiorparietal	chr17	45846971	45589482	NA	0.979738	chr17:45846971:A:C	rs201647884	TRUE	TRUE	TRUE
veh,CHIR	KANSL1-AS1	aparc-pial_lh_area_inferiorparietal	chr17	45680084	45589482	NA	0.913985	chr17:45680084:C:A	rs201647884	TRUE	TRUE	TRUE
CHIR	LRRC37A	aparc-pial_lh_area_inferiorparietal	chr17	45636824	45589482	NA	0.98452	chr17:45636824:A:T	rs201647884	FALSE	FALSE	FALSE
veh,WNT3A,CHIR	ENSG00000285668	aparc-pial_lh_area_inferiorparietal	chr17	45680084	45589482	NA	0.913985	chr17:45680084:C:A	rs201647884	TRUE	TRUE	TRUE
WNT3A	LRRC37A	aparc-pial_lh_area_inferiorparietal	chr17	45706437	45589482	NA	0.953753	chr17:45706437:A:G	rs201647884	TRUE	TRUE	TRUE
CHIR	LRRC37A2	aparc-pial_lh_area_inferiorparietal	chr17	45636824	45589482	NA	0.98452	chr17:45636824:A:T	rs201647884	FALSE	FALSE	FALSE
WNT3A	FAM215B	aparc-pial_lh_area_inferiorparietal	chr17	45636824	45589482	NA	0.98452	chr17:45636824:A:T	rs201647884	FALSE	FALSE	FALSE
CHIR	ENSG00000267198	aparc-pial_lh_area_inferiorparietal	chr17	46036724	45589482	NA	0.98452	chr17:46036724:CT:C	rs201647884	FALSE	FALSE	FALSE
veh,CHIR	KANSL1-AS1	aparc-pial_lh_area_lateraloccipital	chr17	45680084	45855805	0.685139	0.91306	chr17:45680084:C:A	rs10445368	TRUE	TRUE	TRUE
WNT3A	LRRC37A	aparc-pial_lh_area_lateraloccipital	chr17	45706437	45855805	0.765851	0.95348	chr17:45706437:A:G	rs10445368	TRUE	TRUE	TRUE
CHIR	LRRC37A	aparc-pial_lh_area_lateraloccipital	chr17	45636824	45855805	0.705218	0.98459	chr17:45636824:A:T	rs10445368	TRUE	TRUE	TRUE
WNT3A	LRRC37A2	aparc-pial_lh_area_lateraloccipital	chr17	45706437	45855805	0.765851	0.95348	chr17:45706437:A:G	rs10445368	TRUE	TRUE	TRUE
CHIR	LRRC37A2	aparc-pial_lh_area_lateraloccipital	chr17	45636824	45855805	0.705218	0.98459	chr17:45636824:A:T	rs10445368	TRUE	TRUE	TRUE
WNT3A	FAM215B	aparc-pial_lh_area_lateraloccipital	chr17	45636824	45855805	0.705218	0.98459	chr17:45636824:A:T	rs10445368	TRUE	TRUE	TRUE
veh,WNT3A	ENSG00000267198	aparc-pial_lh_area_lateraloccipital	chr17	45680084	45855805	0.685139	0.91306	chr17:45680084:C:A	rs10445368	TRUE	TRUE	TRUE
veh,WNT3A	ARHGAP27	aparc-pial_lh_area_lateraloccipital	chr17	45493041	45855805	0.569793	0.75741	chr17:45493041:C:T	rs10445368	TRUE	TRUE	TRUE
WNT3A	NSF	aparc-pial_lh_area_lateraloccipital	chr17	46723974	46262042	0.0772088	0.716577	chr17:46723974:C:T	rs2732685	TRUE	TRUE	TRUE
veh,WNT3A,CHIR	ENSG00000285668	aparc-pial_lh_area_lateraloccipital	chr17	45680084	45855805	0.685139	0.91306	chr17:45680084:C:A	rs10445368	TRUE	TRUE	TRUE
veh	PIP4K2A	aparc-pial_lh_area_lateralorbitofrontal	chr10	21765843	21510797	0.466733	0.635794	chr10:21765843:C:CA	rs12256551	FALSE	FALSE	FALSE
WNT3A	CENPW	aparc-pial_lh_area_lateralorbitofrontal	chr6	126340008	126470949	0.642826	0.41622	chr6:126340008:T:C	rs11759026	FALSE	FALSE	TRUE
veh	FAM215B	aparc-pial_lh_area_lingual	chr17	46131998	46140772	NA	0.865533	chr17:46131998:G:A	rs1918800	TRUE	TRUE	TRUE
CHIR	LRRC37A2	aparc-pial_lh_area_lingual	chr17	45636824	46115202	NA	0.813013	chr17:45636824:A:T	rs4630591	TRUE	TRUE	TRUE
veh	ST7L	aparc-pial_lh_area_lingual	chr1	112626827	112699866	0.796107	0.688193	chr1:112626827:G:A	rs3013431	TRUE	TRUE	TRUE
CHIR	ARL17A	aparc-pial_lh_area_lingual	chr17	46788237	46490875	NA	0.629905	chr17:46788237:T:C	chr17:44568241:CT:C	TRUE	TRUE	TRUE
WNT3A	ST7L	aparc-pial_lh_area_lingual	chr1	112691834	112699866	0.842999	0.686726	chr1:112691834:G:A	rs3013431	TRUE	TRUE	TRUE
CHIR	ST7L	aparc-pial_lh_area_lingual	chr1	112659586	112699866	0.436226	0.648891	chr1:112659586:C:T	rs3013431	TRUE	TRUE	TRUE
veh,WNT3A,CHIR	KANSL1	aparc-pial_lh_area_lingual	chr17	46282936	46140772	NA	0.799943	chr17:46282936:C:T	rs1918800	FALSE	FALSE	FALSE
WNT3A,CHIR	ENSG00000267246	aparc-pial_lh_area_lingual	chr17	46185975	46140772	NA	0.83819	chr17:46185975:GA:G	rs1918800	TRUE	TRUE	TRUE
WNT3A	NDUFAF2	aparc-pial_lh_area_lingual	chr5	60874510	60991175	0.382501	0.689911	chr5:60874510:A:G	rs329621	TRUE	FALSE	TRUE
veh,CHIR	KANSL1-AS1	aparc-pial_lh_area_lingual	chr17	45680084	46140772	NA	0.793645	chr17:45680084:C:A	rs1918800	TRUE	TRUE	TRUE
CHIR	LRRC37A	aparc-pial_lh_area_lingual	chr17	45636824	46115202	NA	0.813013	chr17:45636824:A:T	rs4630591	TRUE	TRUE	TRUE
WNT3A	FAM215B	aparc-pial_lh_area_lingual	chr17	45636824	46115202	NA	0.813013	chr17:45636824:A:T	rs4630591	TRUE	TRUE	TRUE
veh,WNT3A	ENSG00000267198	aparc-pial_lh_area_lingual	chr17	45680084	46140772	NA	0.793645	chr17:45680084:C:A	rs1918800	TRUE	TRUE	TRUE
veh	LRRC37A2	aparc-pial_lh_area_lingual	chr17	46227518	46140772	NA	0.855319	chr17:46227518:C:T	rs1918800	TRUE	TRUE	TRUE
veh,WNT3A	ARHGAP27	aparc-pial_lh_area_lingual	chr17	45493041	45862023	0.619605	0.774023	chr17:45493041:C:T	rs56026524	TRUE	TRUE	TRUE
veh,WNT3A,CHIR	ENSG00000285668	aparc-pial_lh_area_lingual	chr17	45680084	46140772	NA	0.793645	chr17:45680084:C:A	rs1918800	TRUE	TRUE	TRUE
WNT3A	LRRC37A	aparc-pial_lh_area_lingual	chr17	45706437	46140772	NA	0.838866	chr17:45706437:A:G	rs1918800	TRUE	TRUE	TRUE
WNT3A	KANSL1-AS1	aparc-pial_lh_area_lingual	chr17	46124781	46140772	NA	0.858937	chr17:46124781:A:G	rs1918800	TRUE	TRUE	TRUE
WNT3A	LRRC37A2	aparc-pial_lh_area_lingual	chr17	45706437	46140772	NA	0.838866	chr17:45706437:A:G	rs1918800	TRUE	TRUE	TRUE
CHIR	ENSG00000131484	aparc-pial_lh_area_lingual	chr17	45846971	46140772	NA	0.849443	chr17:45846971:A:C	rs1918800	TRUE	TRUE	TRUE
veh	LRRC37A	aparc-pial_lh_area_lingual	chr17	46131998	46140772	NA	0.865533	chr17:46131998:G:A	rs1918800	TRUE	TRUE	TRUE
veh	ENSG00000267246	aparc-pial_lh_area_lingual	chr17	46161205	46140772	NA	0.836219	chr17:46161205:C:G	rs1918800	TRUE	TRUE	TRUE
CHIR	ENSG00000267198	aparc-pial_lh_area_lingual	chr17	46036724	46140772	NA	0.858937	chr17:46036724:CT:C	rs1918800	FALSE	FALSE	FALSE
CHIR	ST7L	aparc-pial_lh_area_pericalcarine	chr1	112659586	112699866	0.436226	0.648891	chr1:112659586:C:T	rs3013431	TRUE	TRUE	TRUE
veh	ST7L	aparc-pial_lh_area_pericalcarine	chr1	112626827	112699866	0.796107	0.688193	chr1:112626827:G:A	rs3013431	TRUE	TRUE	TRUE
WNT3A	ST7L	aparc-pial_lh_area_pericalcarine	chr1	112691834	112699866	0.842999	0.686726	chr1:112691834:G:A	rs3013431	TRUE	TRUE	TRUE
veh,WNT3A,CHIR	PRSS55	aparc-pial_lh_area_posteriorcingulate	chr8	10473699	10464371	0.882888	0.977613	chr8:10473699:G:C	rs6601465	TRUE	FALSE	TRUE
CHIR	ENSG00000255310	aparc-pial_lh_area_superiortemporal	chr8	11986249	12007798	0.845003	0.884709	chr8:11986249:G:A	rs34199627	TRUE	TRUE	TRUE
veh,WNT3A	ENSG00000284606	aparc-pial_lh_area_superiortemporal	chr8	8462453	8506173	0.326585	0.659228	chr8:8462453:G:C	rs2980755	TRUE	TRUE	TRUE
veh	ENSG00000270154	aparc-pial_lh_area_superiortemporal	chr8	11981423	12007798	0.645878	0.533362	chr8:11981423:A:G	rs34199627	TRUE	TRUE	TRUE
veh,WNT3A,CHIR	ENSG00000285668	aparc-pial_rh_area_TotalSurface	chr17	45680084	46047911	NA	0.814718	chr17:45680084:C:A	chr17:44125277:CT:C	TRUE	TRUE	TRUE
CHIR	ARL17A	aparc-pial_rh_area_TotalSurface	chr17	46788237	46548500	NA	0.632362	chr17:46788237:T:C	rs199913382	TRUE	TRUE	TRUE
veh,CHIR	KANSL1-AS1	aparc-pial_rh_area_TotalSurface	chr17	45680084	46047911	NA	0.814718	chr17:45680084:C:A	chr17:44125277:CT:C	TRUE	TRUE	TRUE
CHIR	ENSG00000131484	aparc-pial_rh_area_TotalSurface	chr17	45846971	46180417	0.279864	0.94983	chr17:45846971:A:C	rs2532252	TRUE	TRUE	TRUE
veh	ENSG00000267246	aparc-pial_rh_area_TotalSurface	chr17	46161205	46180417	0.674274	0.994945	chr17:46161205:C:G	rs2532252	TRUE	TRUE	TRUE
veh	ARL17A	aparc-pial_rh_area_TotalSurface	chr17	46770341	46276362	NA	0.77252	chr17:46770341:C:G	rs2732702	TRUE	TRUE	TRUE
WNT3A	NSF	aparc-pial_rh_area_TotalSurface	chr17	46723974	46241497	NA	0.70335	chr17:46723974:C:T	rs2696606	TRUE	TRUE	TRUE
veh,WNT3A,CHIR	KANSL1	aparc-pial_rh_area_TotalSurface	chr17	46282936	46180417	0.337201	0.901169	chr17:46282936:C:T	rs2532252	TRUE	TRUE	TRUE
CHIR	LRRC37A	aparc-pial_rh_area_TotalSurface	chr17	45636824	46047911	NA	0.871861	chr17:45636824:A:T	chr17:44125277:CT:C	TRUE	TRUE	TRUE
CHIR	LRRC37A2	aparc-pial_rh_area_TotalSurface	chr17	45636824	46047911	NA	0.871861	chr17:45636824:A:T	chr17:44125277:CT:C	TRUE	TRUE	TRUE
veh	FAM215B	aparc-pial_rh_area_TotalSurface	chr17	46131998	46180417	0.325482	0.9697	chr17:46131998:G:A	rs2532252	TRUE	TRUE	TRUE
WNT3A	LRRC37A	aparc-pial_rh_area_TotalSurface	chr17	45706437	46180417	0.271228	0.934839	chr17:45706437:A:G	rs2532252	TRUE	TRUE	TRUE
WNT3A,CHIR	ENSG00000267246	aparc-pial_rh_area_TotalSurface	chr17	46185975	46180417	0.597734	1	chr17:46185975:GA:G	rs2532252	TRUE	TRUE	TRUE
veh,WNT3A	ENSG00000267198	aparc-pial_rh_area_TotalSurface	chr17	45680084	46047911	NA	0.814718	chr17:45680084:C:A	chr17:44125277:CT:C	TRUE	TRUE	TRUE
WNT3A	KANSL1-AS1	aparc-pial_rh_area_TotalSurface	chr17	46124781	46180417	0.365131	0.964755	chr17:46124781:A:G	rs2532252	TRUE	TRUE	TRUE
WNT3A	FAM215B	aparc-pial_rh_area_TotalSurface	chr17	45636824	46047911	NA	0.871861	chr17:45636824:A:T	chr17:44125277:CT:C	TRUE	TRUE	TRUE
veh,WNT3A	ARHGAP27	aparc-pial_rh_area_TotalSurface	chr17	45493041	45855375	0.569793	0.755933	chr17:45493041:C:T	rs4627402	TRUE	TRUE	TRUE
CHIR	ENSG00000267198	aparc-pial_rh_area_TotalSurface	chr17	46036724	46180417	0.29793	0.964755	chr17:46036724:CT:C	rs2532252	TRUE	TRUE	TRUE
WNT3A	LRRC37A2	aparc-pial_rh_area_TotalSurface	chr17	45706437	46180417	0.271228	0.934839	chr17:45706437:A:G	rs2532252	TRUE	TRUE	TRUE
veh	LRRC37A2	aparc-pial_rh_area_TotalSurface	chr17	46227518	46180417	0.325482	0.959392	chr17:46227518:C:T	rs2532252	TRUE	TRUE	TRUE
veh	LRRC37A	aparc-pial_rh_area_TotalSurface	chr17	46131998	46180417	0.325482	0.9697	chr17:46131998:G:A	rs2532252	TRUE	TRUE	TRUE
veh,CHIR	KANSL1-AS1	aparc-pial_rh_area_cuneus	chr17	45680084	45848727	NA	0.920724	chr17:45680084:C:A	chr17:43926093:GATGA:G	TRUE	TRUE	TRUE
veh,WNT3A	ARHGAP27	aparc-pial_rh_area_cuneus	chr17	45493041	45848727	NA	0.759914	chr17:45493041:C:T	chr17:43926093:GATGA:G	TRUE	TRUE	TRUE
veh,WNT3A,CHIR	ENSG00000285668	aparc-pial_rh_area_cuneus	chr17	45680084	45848727	NA	0.920724	chr17:45680084:C:A	chr17:43926093:GATGA:G	TRUE	TRUE	TRUE
CHIR	LRRC37A	aparc-pial_rh_area_cuneus	chr17	45636824	45848727	NA	0.989915	chr17:45636824:A:T	chr17:43926093:GATGA:G	FALSE	FALSE	FALSE
CHIR	ENSG00000131484	aparc-pial_rh_area_cuneus	chr17	45846971	45848727	NA	0.974792	chr17:45846971:A:C	chr17:43926093:GATGA:G	TRUE	TRUE	TRUE
veh,WNT3A	ENSG00000267198	aparc-pial_rh_area_cuneus	chr17	45680084	45848727	NA	0.920724	chr17:45680084:C:A	chr17:43926093:GATGA:G	TRUE	TRUE	TRUE
WNT3A	LRRC37A2	aparc-pial_rh_area_cuneus	chr17	45706437	45848727	NA	0.95974	chr17:45706437:A:G	chr17:43926093:GATGA:G	TRUE	TRUE	TRUE
CHIR	LRRC37A2	aparc-pial_rh_area_cuneus	chr17	45636824	45848727	NA	0.989915	chr17:45636824:A:T	chr17:43926093:GATGA:G	FALSE	FALSE	FALSE
WNT3A	FAM215B	aparc-pial_rh_area_cuneus	chr17	45636824	45848727	NA	0.989915	chr17:45636824:A:T	chr17:43926093:GATGA:G	FALSE	FALSE	FALSE
WNT3A	LRRC37A	aparc-pial_rh_area_cuneus	chr17	45706437	45848727	NA	0.95974	chr17:45706437:A:G	chr17:43926093:GATGA:G	TRUE	TRUE	TRUE
veh,CHIR	KANSL1-AS1	aparc-pial_rh_area_fusiform	chr17	45680084	45941153	0.147332	0.864882	chr17:45680084:C:A	rs7210219	TRUE	TRUE	TRUE
WNT3A	LRRC37A2	aparc-pial_rh_area_fusiform	chr17	45706437	45941153	0.163125	0.903875	chr17:45706437:A:G	rs7210219	TRUE	TRUE	TRUE
veh	LRRC37A2	aparc-pial_rh_area_fusiform	chr17	46227518	46230687	NA	0.959561	chr17:46227518:C:T	rs62070949	TRUE	TRUE	TRUE
veh	FAM215B	aparc-pial_rh_area_fusiform	chr17	46131998	46230687	NA	0.959281	chr17:46131998:G:A	rs62070949	TRUE	TRUE	TRUE
veh,WNT3A,CHIR	ENSG00000285668	aparc-pial_rh_area_fusiform	chr17	45680084	45941153	0.147332	0.864882	chr17:45680084:C:A	rs7210219	TRUE	TRUE	TRUE
WNT3A,CHIR	ENSG00000267246	aparc-pial_rh_area_fusiform	chr17	46185975	46230687	NA	0.9305	chr17:46185975:GA:G	rs62070949	TRUE	TRUE	TRUE
veh	ARL17A	aparc-pial_rh_area_fusiform	chr17	46770341	46273919	NA	0.77252	chr17:46770341:C:G	rs2668617	TRUE	TRUE	TRUE
veh,WNT3A	ARHGAP27	aparc-pial_rh_area_fusiform	chr17	45493041	45941153	0.202085	0.706555	chr17:45493041:C:T	rs7210219	TRUE	TRUE	TRUE
veh,WNT3A,CHIR	KANSL1	aparc-pial_rh_area_fusiform	chr17	46282936	46230687	NA	0.887402	chr17:46282936:C:T	rs62070949	FALSE	FALSE	FALSE
CHIR	LRRC37A2	aparc-pial_rh_area_fusiform	chr17	45636824	45941153	0.139952	0.934124	chr17:45636824:A:T	rs7210219	TRUE	TRUE	TRUE
veh	ENSG00000267246	aparc-pial_rh_area_fusiform	chr17	46161205	46230687	NA	0.926234	chr17:46161205:C:G	rs62070949	TRUE	TRUE	TRUE
veh,WNT3A	ENSG00000267198	aparc-pial_rh_area_fusiform	chr17	45680084	45941153	0.147332	0.864882	chr17:45680084:C:A	rs7210219	TRUE	TRUE	TRUE
WNT3A	NSF	aparc-pial_rh_area_fusiform	chr17	46723974	46230687	NA	0.685761	chr17:46723974:C:T	rs62070949	TRUE	TRUE	TRUE
CHIR	LRRC37A	aparc-pial_rh_area_fusiform	chr17	45636824	45941153	0.139952	0.934124	chr17:45636824:A:T	rs7210219	TRUE	TRUE	TRUE
CHIR	ENSG00000267198	aparc-pial_rh_area_fusiform	chr17	46036724	46230687	NA	0.954094	chr17:46036724:CT:C	rs62070949	FALSE	FALSE	FALSE
veh	LRRC37A	aparc-pial_rh_area_fusiform	chr17	46131998	46230687	NA	0.959281	chr17:46131998:G:A	rs62070949	TRUE	TRUE	TRUE
WNT3A	FAM215B	aparc-pial_rh_area_fusiform	chr17	45636824	45941153	0.139952	0.934124	chr17:45636824:A:T	rs7210219	TRUE	TRUE	TRUE
WNT3A	LRRC37A	aparc-pial_rh_area_fusiform	chr17	45706437	45941153	0.163125	0.903875	chr17:45706437:A:G	rs7210219	TRUE	TRUE	TRUE
CHIR	ENSG00000131484	aparc-pial_rh_area_fusiform	chr17	45846971	46230687	NA	0.940082	chr17:45846971:A:C	rs62070949	TRUE	TRUE	TRUE
WNT3A	KANSL1-AS1	aparc-pial_rh_area_fusiform	chr17	46124781	46230687	NA	0.954094	chr17:46124781:A:G	rs62070949	TRUE	TRUE	TRUE
veh	ENSG00000224216	aparc-pial_rh_area_lateraloccipital	chrX	155304373	155688605	0.722518	NA	chrX:155304373:T:C	rs642043	TRUE	TRUE	TRUE
veh,WNT3A,CHIR	TMLHE	aparc-pial_rh_area_lateraloccipital	chrX	155304373	155688605	0.722518	NA	chrX:155304373:T:C	rs642043	TRUE	TRUE	TRUE
veh	ENSG00000225393	aparc-pial_rh_area_lateraloccipital	chrX	155642082	155688605	0.834217	NA	chrX:155642082:C:T	rs642043	TRUE	TRUE	TRUE
veh	RAB39B	aparc-pial_rh_area_lateraloccipital	chrX	155636194	155688605	0.802341	NA	chrX:155636194:A:G	rs642043	TRUE	TRUE	TRUE
CHIR	ENSG00000225393	aparc-pial_rh_area_lateraloccipital	chrX	155251151	155688605	0.748788	NA	chrX:155251151:T:C	rs642043	TRUE	TRUE	TRUE
veh	F8A1	aparc-pial_rh_area_lateraloccipital	chrX	155286328	155688605	0.795718	NA	chrX:155286328:G:A	rs642043	TRUE	TRUE	TRUE
CHIR	F8A1	aparc-pial_rh_area_lateraloccipital	chrX	155617174	155688605	0.882842	NA	chrX:155617174:A:G	rs642043	TRUE	TRUE	TRUE
WNT3A	ENSG00000225393	aparc-pial_rh_area_lateraloccipital	chrX	155548462	155688605	0.678098	NA	chrX:155548462:A:G	rs642043	TRUE	TRUE	TRUE
WNT3A	F8A1	aparc-pial_rh_area_lateraloccipital	chrX	155636194	155688605	0.802341	NA	chrX:155636194:A:G	rs642043	TRUE	TRUE	TRUE
veh	ARL17A	aparc-pial_rh_area_lateraloccipital	chr17	46770341	46270565	NA	0.663206	chr17:46770341:C:G	chr17:44347931:TTAACTCAGGCA:T	TRUE	TRUE	TRUE
WNT3A	ENSG00000224216	aparc-pial_rh_area_lateraloccipital	chrX	155548462	155688605	0.678098	NA	chrX:155548462:A:G	rs642043	TRUE	TRUE	TRUE
WNT3A	NSF	aparc-pial_rh_area_lateraloccipital	chr17	46723974	46241497	NA	0.70335	chr17:46723974:C:T	rs2696606	TRUE	TRUE	TRUE
veh	PIP4K2A	aparc-pial_rh_area_lateralorbitofrontal	chr10	21765843	21522558	0.451036	0.642121	chr10:21765843:C:CA	rs11012730	FALSE	FALSE	FALSE
WNT3A	CENPW	aparc-pial_rh_area_lateralorbitofrontal	chr6	126340008	126340712	1	0.984946	chr6:126340008:T:C	rs9375435	FALSE	FALSE	TRUE
CHIR	CENPW	aparc-pial_rh_area_lateralorbitofrontal	chr6	126304471	126340712	0.682291	0.531659	chr6:126304471:G:T	rs9375435	FALSE	FALSE	TRUE
WNT3A	LRRC37A2	aparc-pial_rh_area_lingual	chr17	45706437	46140772	NA	0.838866	chr17:45706437:A:G	rs1918800	TRUE	TRUE	TRUE
WNT3A	NSF	aparc-pial_rh_area_lingual	chr17	46723974	46241497	NA	0.70335	chr17:46723974:C:T	rs2696606	TRUE	TRUE	TRUE
veh	ENSG00000267246	aparc-pial_rh_area_lingual	chr17	46161205	46140772	NA	0.836219	chr17:46161205:C:G	rs1918800	TRUE	TRUE	TRUE
veh,CHIR	KANSL1-AS1	aparc-pial_rh_area_lingual	chr17	45680084	46140772	NA	0.793645	chr17:45680084:C:A	rs1918800	TRUE	TRUE	TRUE
WNT3A	LRRC37A	aparc-pial_rh_area_lingual	chr17	45706437	46140772	NA	0.838866	chr17:45706437:A:G	rs1918800	TRUE	TRUE	TRUE
WNT3A,CHIR	ENSG00000267246	aparc-pial_rh_area_lingual	chr17	46185975	46140772	NA	0.83819	chr17:46185975:GA:G	rs1918800	TRUE	TRUE	TRUE
WNT3A	KANSL1-AS1	aparc-pial_rh_area_lingual	chr17	46124781	46140772	NA	0.858937	chr17:46124781:A:G	rs1918800	TRUE	TRUE	TRUE
CHIR	LRRC37A2	aparc-pial_rh_area_lingual	chr17	45636824	46087803	0.252182	0.964755	chr17:45636824:A:T	rs3865315	TRUE	TRUE	TRUE
veh	LRRC37A2	aparc-pial_rh_area_lingual	chr17	46227518	46140772	NA	0.855319	chr17:46227518:C:T	rs1918800	TRUE	TRUE	TRUE
WNT3A	FAM215B	aparc-pial_rh_area_lingual	chr17	45636824	46087803	0.252182	0.964755	chr17:45636824:A:T	rs3865315	TRUE	TRUE	TRUE
CHIR	ENSG00000267198	aparc-pial_rh_area_lingual	chr17	46036724	46140772	NA	0.858937	chr17:46036724:CT:C	rs1918800	FALSE	FALSE	FALSE
veh	LRRC37A	aparc-pial_rh_area_lingual	chr17	46131998	46140772	NA	0.865533	chr17:46131998:G:A	rs1918800	TRUE	TRUE	TRUE
veh,WNT3A	ARHGAP27	aparc-pial_rh_area_lingual	chr17	45493041	45876329	0.619605	0.774023	chr17:45493041:C:T	rs2188888	TRUE	TRUE	TRUE
veh	FAM215B	aparc-pial_rh_area_lingual	chr17	46131998	46140772	NA	0.865533	chr17:46131998:G:A	rs1918800	TRUE	TRUE	TRUE
CHIR	ARL17A	aparc-pial_rh_area_lingual	chr17	46788237	46290087	0.174181	0.632362	chr17:46788237:T:C	rs2732602	TRUE	TRUE	TRUE
veh,WNT3A,CHIR	ENSG00000285668	aparc-pial_rh_area_lingual	chr17	45680084	46140772	NA	0.793645	chr17:45680084:C:A	rs1918800	TRUE	TRUE	TRUE
veh,WNT3A	ENSG00000267198	aparc-pial_rh_area_lingual	chr17	45680084	46140772	NA	0.793645	chr17:45680084:C:A	rs1918800	TRUE	TRUE	TRUE
veh,WNT3A,CHIR	KANSL1	aparc-pial_rh_area_lingual	chr17	46282936	46140772	NA	0.799943	chr17:46282936:C:T	rs1918800	FALSE	FALSE	FALSE
CHIR	LRRC37A	aparc-pial_rh_area_lingual	chr17	45636824	46087803	0.252182	0.964755	chr17:45636824:A:T	rs3865315	TRUE	TRUE	TRUE
CHIR	ENSG00000131484	aparc-pial_rh_area_lingual	chr17	45846971	46140772	NA	0.849443	chr17:45846971:A:C	rs1918800	TRUE	TRUE	TRUE
WNT3A,CHIR	ENO4	aparc-pial_rh_area_precentral	chr10	116974835	116942215	NA	0.769502	chr10:116974835:T:C	chr10:118701726:AT:A	FALSE	FALSE	TRUE
WNT3A,CHIR	SHTN1	aparc-pial_rh_area_precentral	chr10	116974835	116942215	NA	0.769502	chr10:116974835:T:C	chr10:118701726:AT:A	FALSE	FALSE	TRUE
veh	SHTN1	aparc-pial_rh_area_precentral	chr10	116936755	116942215	NA	0.780199	chr10:116936755:A:T	chr10:118701726:AT:A	FALSE	FALSE	TRUE
CHIR	ENSG00000284606	aparc-pial_rh_area_superiortemporal	chr8	8801030	8944182	0.662236	0.44614	chr8:8801030:A:G	rs7837026	TRUE	TRUE	TRUE
WNT3A	ST7L	BA-exvivo_lh_area_V1	chr1	112691834	112699866	0.842999	0.686726	chr1:112691834:G:A	rs3013431	TRUE	TRUE	TRUE
veh	ST7L	BA-exvivo_lh_area_V1	chr1	112626827	112699866	0.796107	0.688193	chr1:112626827:G:A	rs3013431	TRUE	TRUE	TRUE
CHIR	ST7L	BA-exvivo_lh_area_V1	chr1	112659586	112699866	0.436226	0.648891	chr1:112659586:C:T	rs3013431	TRUE	TRUE	TRUE
WNT3A	LRRC37A	BA-exvivo_lh_area_V2	chr17	45706437	45862029	0.843473	0.969075	chr17:45706437:A:G	rs56100710	TRUE	TRUE	TRUE
WNT3A,CHIR	ENSG00000267246	BA-exvivo_lh_area_V2	chr17	46185975	45862029	0.65032	0.964755	chr17:46185975:GA:G	rs56100710	TRUE	TRUE	TRUE
CHIR	LRRC37A	BA-exvivo_lh_area_V2	chr17	45636824	45862029	0.776858	1	chr17:45636824:A:T	rs56100710	TRUE	TRUE	TRUE
CHIR	LRRC37A2	BA-exvivo_lh_area_V2	chr17	45636824	45862029	0.776858	1	chr17:45636824:A:T	rs56100710	TRUE	TRUE	TRUE
CHIR	ENSG00000267198	BA-exvivo_lh_area_V2	chr17	46036724	45862029	0.923507	0.989659	chr17:46036724:CT:C	rs56100710	TRUE	TRUE	TRUE
veh	FAM215B	BA-exvivo_lh_area_V2	chr17	46131998	45862029	0.856014	0.994833	chr17:46131998:G:A	rs56100710	TRUE	TRUE	TRUE
WNT3A	KANSL1-AS1	BA-exvivo_lh_area_V2	chr17	46124781	45862029	0.923507	0.989659	chr17:46124781:A:G	rs56100710	TRUE	TRUE	TRUE
veh	ENSG00000267246	BA-exvivo_lh_area_V2	chr17	46161205	45862029	0.512379	0.960133	chr17:46161205:C:G	rs56100710	TRUE	TRUE	TRUE
WNT3A	LRRC37A2	BA-exvivo_lh_area_V2	chr17	45706437	45862029	0.843473	0.969075	chr17:45706437:A:G	rs56100710	TRUE	TRUE	TRUE
CHIR	ARL17A	BA-exvivo_lh_area_V2	chr17	46788237	46290087	0.174181	0.632362	chr17:46788237:T:C	rs2732602	TRUE	TRUE	TRUE
veh,WNT3A	ARHGAP27	BA-exvivo_lh_area_V2	chr17	45493041	45862029	0.619605	0.774023	chr17:45493041:C:T	rs56100710	TRUE	TRUE	TRUE
veh,WNT3A,CHIR	ENSG00000285668	BA-exvivo_lh_area_V2	chr17	45680084	45862029	0.765851	0.929011	chr17:45680084:C:A	rs56100710	TRUE	TRUE	TRUE
veh	LRRC37A	BA-exvivo_lh_area_V2	chr17	46131998	45862029	0.856014	0.994833	chr17:46131998:G:A	rs56100710	TRUE	TRUE	TRUE
veh,CHIR	KANSL1-AS1	BA-exvivo_lh_area_V2	chr17	45680084	45862029	0.765851	0.929011	chr17:45680084:C:A	rs56100710	TRUE	TRUE	TRUE
veh,WNT3A,CHIR	KANSL1	BA-exvivo_lh_area_V2	chr17	46282936	45862029	0.843473	0.923687	chr17:46282936:C:T	rs56100710	TRUE	TRUE	TRUE
WNT3A	FAM215B	BA-exvivo_lh_area_V2	chr17	45636824	45862029	0.776858	1	chr17:45636824:A:T	rs56100710	TRUE	TRUE	TRUE
veh	LRRC37A2	BA-exvivo_lh_area_V2	chr17	46227518	45862029	0.856014	0.984602	chr17:46227518:C:T	rs56100710	TRUE	TRUE	TRUE
CHIR	ENSG00000131484	BA-exvivo_lh_area_V2	chr17	45846971	45862029	0.421828	0.98487	chr17:45846971:A:C	rs56100710	TRUE	TRUE	TRUE
veh,WNT3A	ENSG00000267198	BA-exvivo_lh_area_V2	chr17	45680084	45862029	0.765851	0.929011	chr17:45680084:C:A	rs56100710	TRUE	TRUE	TRUE
veh	F8A1	BA-exvivo_lh_area_MT	chrX	155286328	155223845	0.865611	NA	chrX:155286328:G:A	rs150847435	TRUE	TRUE	TRUE
veh	LRRC37A	BA-exvivo_lh_area_MT	chr17	46131998	46115202	NA	0.808829	chr17:46131998:G:A	rs4630591	TRUE	TRUE	TRUE
WNT3A	F8A1	BA-exvivo_lh_area_MT	chrX	155636194	155223845	0.837721	NA	chrX:155636194:A:G	rs150847435	TRUE	TRUE	TRUE
veh	ENSG00000225393	BA-exvivo_lh_area_MT	chrX	155642082	155223845	0.766249	NA	chrX:155642082:C:T	rs150847435	TRUE	TRUE	TRUE
CHIR	F8A1	BA-exvivo_lh_area_MT	chrX	155617174	155223845	0.877922	NA	chrX:155617174:A:G	rs150847435	TRUE	TRUE	TRUE
veh	FAM215B	BA-exvivo_lh_area_MT	chr17	46131998	46115202	NA	0.808829	chr17:46131998:G:A	rs4630591	TRUE	TRUE	TRUE
WNT3A,CHIR	ENSG00000267246	BA-exvivo_lh_area_MT	chr17	46185975	46115202	NA	0.785781	chr17:46185975:GA:G	rs4630591	TRUE	TRUE	TRUE
WNT3A	ENSG00000224216	BA-exvivo_lh_area_MT	chrX	155548462	155223845	0.708658	NA	chrX:155548462:A:G	rs150847435	TRUE	TRUE	TRUE
WNT3A	KANSL1-AS1	BA-exvivo_lh_area_MT	chr17	46124781	46115202	NA	0.803276	chr17:46124781:A:G	rs4630591	TRUE	TRUE	TRUE
CHIR	ENSG00000225393	BA-exvivo_lh_area_MT	chrX	155251151	155223845	0.799777	NA	chrX:155251151:T:C	rs150847435	TRUE	TRUE	TRUE
veh	RAB39B	BA-exvivo_lh_area_MT	chrX	155636194	155223845	0.837721	NA	chrX:155636194:A:G	rs150847435	TRUE	TRUE	TRUE
WNT3A	ENSG00000225393	BA-exvivo_lh_area_MT	chrX	155548462	155223845	0.708658	NA	chrX:155548462:A:G	rs150847435	TRUE	TRUE	TRUE
veh	ENSG00000267246	BA-exvivo_lh_area_MT	chr17	46161205	46115202	NA	0.773874	chr17:46161205:C:G	rs4630591	TRUE	TRUE	TRUE
veh,WNT3A,CHIR	KANSL1	BA-exvivo_lh_area_MT	chr17	46282936	46115202	NA	0.74765	chr17:46282936:C:T	rs4630591	TRUE	TRUE	TRUE
veh,WNT3A,CHIR	TMLHE	BA-exvivo_lh_area_MT	chrX	155304373	155223845	0.769719	NA	chrX:155304373:T:C	rs150847435	TRUE	TRUE	TRUE
veh	LRRC37A2	BA-exvivo_lh_area_MT	chr17	46227518	46115202	NA	0.800545	chr17:46227518:C:T	rs4630591	TRUE	TRUE	TRUE
veh	ENSG00000224216	BA-exvivo_lh_area_MT	chrX	155304373	155223845	0.769719	NA	chrX:155304373:T:C	rs150847435	TRUE	TRUE	TRUE
WNT3A,CHIR	SHTN1	BA-exvivo_rh_area_BA3a	chr10	116974835	116942215	NA	0.769502	chr10:116974835:T:C	chr10:118701726:AT:A	FALSE	FALSE	TRUE
veh	SHTN1	BA-exvivo_rh_area_BA3a	chr10	116936755	116942215	NA	0.780199	chr10:116936755:A:T	chr10:118701726:AT:A	FALSE	FALSE	TRUE
WNT3A,CHIR	ENO4	BA-exvivo_rh_area_BA3a	chr10	116974835	116942215	NA	0.769502	chr10:116974835:T:C	chr10:118701726:AT:A	FALSE	FALSE	TRUE
WNT3A	ENSG00000269918	BA-exvivo_rh_area_BA4a	chr8	11101314	11176016	0.421103	0.778903	chr8:11101314:T:C	rs10109167	TRUE	TRUE	TRUE
veh	ENSG00000255310	BA-exvivo_rh_area_BA4a	chr8	11101314	11176016	0.421103	0.778903	chr8:11101314:T:C	rs10109167	TRUE	TRUE	TRUE
veh	ENSG00000255495	BA-exvivo_rh_area_BA4a	chr8	11212851	11176016	0.414523	0.817514	chr8:11212851:C:G	rs10109167	TRUE	TRUE	TRUE
WNT3A	ENSG00000255310	BA-exvivo_rh_area_BA4a	chr8	11196413	11176016	0.574684	0.851832	chr8:11196413:G:A	rs10109167	TRUE	TRUE	TRUE
WNT3A,CHIR	SHTN1	BA-exvivo_rh_area_BA4p	chr10	116974835	116906277	0.192621	0.774511	chr10:116974835:T:C	rs2531689	FALSE	FALSE	TRUE
WNT3A,CHIR	ENO4	BA-exvivo_rh_area_BA4p	chr10	116974835	116906277	0.192621	0.774511	chr10:116974835:T:C	rs2531689	FALSE	FALSE	TRUE
veh	SHTN1	BA-exvivo_rh_area_BA4p	chr10	116936755	116906277	0.319761	0.776378	chr10:116936755:A:T	rs2531689	FALSE	FALSE	TRUE
WNT3A	LRRC37A2	BA-exvivo_rh_area_V2	chr17	45706437	45669244	0.843473	0.969075	chr17:45706437:A:G	rs142642115	TRUE	TRUE	TRUE
veh	LRRC37A2	BA-exvivo_rh_area_V2	chr17	46227518	46241497	NA	0.950509	chr17:46227518:C:T	rs2696606	TRUE	TRUE	TRUE
veh	F8A1	BA-exvivo_rh_area_V2	chrX	155286328	155688605	0.795718	NA	chrX:155286328:G:A	rs642043	TRUE	TRUE	TRUE
WNT3A	F8A1	BA-exvivo_rh_area_V2	chrX	155636194	155688605	0.802341	NA	chrX:155636194:A:G	rs642043	TRUE	TRUE	TRUE
CHIR	ENSG00000267198	BA-exvivo_rh_area_V2	chr17	46036724	46241497	NA	0.946074	chr17:46036724:CT:C	rs2696606	TRUE	TRUE	TRUE
veh	LRRC37A	BA-exvivo_rh_area_V2	chr17	46131998	46241497	NA	0.950846	chr17:46131998:G:A	rs2696606	TRUE	TRUE	TRUE
WNT3A	KANSL1-AS1	BA-exvivo_rh_area_V2	chr17	46124781	46241497	NA	0.946074	chr17:46124781:A:G	rs2696606	TRUE	TRUE	TRUE
CHIR	ENSG00000225393	BA-exvivo_rh_area_V2	chrX	155251151	155688605	0.748788	NA	chrX:155251151:T:C	rs642043	TRUE	TRUE	TRUE
veh	FAM215B	BA-exvivo_rh_area_V2	chr17	46131998	46241497	NA	0.950846	chr17:46131998:G:A	rs2696606	TRUE	TRUE	TRUE
veh,WNT3A,CHIR	TMLHE	BA-exvivo_rh_area_V2	chrX	155304373	155688605	0.722518	NA	chrX:155304373:T:C	rs642043	TRUE	TRUE	TRUE
WNT3A	ENSG00000225393	BA-exvivo_rh_area_V2	chrX	155548462	155688605	0.678098	NA	chrX:155548462:A:G	rs642043	TRUE	TRUE	TRUE
WNT3A	NSF	BA-exvivo_rh_area_V2	chr17	46723974	46241497	NA	0.70335	chr17:46723974:C:T	rs2696606	TRUE	TRUE	TRUE
WNT3A	FAM215B	BA-exvivo_rh_area_V2	chr17	45636824	45669244	0.923507	1	chr17:45636824:A:T	rs142642115	TRUE	TRUE	TRUE
veh	ENSG00000225393	BA-exvivo_rh_area_V2	chrX	155642082	155688605	0.834217	NA	chrX:155642082:C:T	rs642043	TRUE	TRUE	TRUE
veh,WNT3A	ENSG00000267198	BA-exvivo_rh_area_V2	chr17	45680084	45669244	0.919608	0.929011	chr17:45680084:C:A	rs142642115	TRUE	TRUE	TRUE
veh,WNT3A	ARHGAP27	BA-exvivo_rh_area_V2	chr17	45493041	45669244	0.729974	0.774023	chr17:45493041:C:T	rs142642115	TRUE	TRUE	TRUE
veh	ENSG00000224216	BA-exvivo_rh_area_V2	chrX	155304373	155688605	0.722518	NA	chrX:155304373:T:C	rs642043	TRUE	TRUE	TRUE
veh,CHIR	KANSL1-AS1	BA-exvivo_rh_area_V2	chr17	45680084	45669244	0.919608	0.929011	chr17:45680084:C:A	rs142642115	TRUE	TRUE	TRUE
CHIR	LRRC37A2	BA-exvivo_rh_area_V2	chr17	45636824	45669244	0.923507	1	chr17:45636824:A:T	rs142642115	TRUE	TRUE	TRUE
veh	ENSG00000267246	BA-exvivo_rh_area_V2	chr17	46161205	46241497	NA	0.975045	chr17:46161205:C:G	rs2696606	TRUE	TRUE	TRUE
CHIR	F8A1	BA-exvivo_rh_area_V2	chrX	155617174	155688605	0.882842	NA	chrX:155617174:A:G	rs642043	TRUE	TRUE	TRUE
veh	RAB39B	BA-exvivo_rh_area_V2	chrX	155636194	155688605	0.802341	NA	chrX:155636194:A:G	rs642043	TRUE	TRUE	TRUE
veh,WNT3A,CHIR	KANSL1	BA-exvivo_rh_area_V2	chr17	46282936	46241497	NA	0.884599	chr17:46282936:C:T	rs2696606	TRUE	TRUE	TRUE
WNT3A	ENSG00000224216	BA-exvivo_rh_area_V2	chrX	155548462	155688605	0.678098	NA	chrX:155548462:A:G	rs642043	TRUE	TRUE	TRUE
WNT3A	LRRC37A	BA-exvivo_rh_area_V2	chr17	45706437	45669244	0.843473	0.969075	chr17:45706437:A:G	rs142642115	TRUE	TRUE	TRUE
CHIR	ENSG00000131484	BA-exvivo_rh_area_V2	chr17	45846971	46241497	NA	0.931213	chr17:45846971:A:C	rs2696606	TRUE	TRUE	TRUE
WNT3A,CHIR	ENSG00000267246	BA-exvivo_rh_area_V2	chr17	46185975	46241497	NA	0.980077	chr17:46185975:GA:G	rs2696606	TRUE	TRUE	TRUE
veh,WNT3A,CHIR	ENSG00000285668	BA-exvivo_rh_area_V2	chr17	45680084	45669244	0.919608	0.929011	chr17:45680084:C:A	rs142642115	TRUE	TRUE	TRUE
CHIR	ARL17A	BA-exvivo_rh_area_V2	chr17	46788237	46490875	NA	0.629905	chr17:46788237:T:C	chr17:44568241:CT:C	TRUE	TRUE	TRUE
CHIR	LRRC37A	BA-exvivo_rh_area_V2	chr17	45636824	45669244	0.923507	1	chr17:45636824:A:T	rs142642115	TRUE	TRUE	TRUE
WNT3A	NSF	BA-exvivo_rh_area_MT	chr17	46723974	46241497	NA	0.70335	chr17:46723974:C:T	rs2696606	TRUE	TRUE	TRUE
veh	ARL17A	BA-exvivo_rh_area_MT	chr17	46770341	46270565	NA	0.663206	chr17:46770341:C:G	chr17:44347931:TTAACTCAGGCA:T	TRUE	TRUE	TRUE
WNT3A	CENPW	aparc-DKTatlas_lh_area_caudalanteriorcingulate	chr6	126340008	126470949	0.642826	0.41622	chr6:126340008:T:C	rs11759026	FALSE	FALSE	TRUE
veh	ARL17A	aparc-DKTatlas_lh_area_fusiform	chr17	46770341	46276327	0.151222	0.769033	chr17:46770341:C:G	rs2668627	TRUE	TRUE	TRUE
WNT3A	LRRC37A	aparc-DKTatlas_lh_area_fusiform	chr17	45706437	45855824	NA	0.958647	chr17:45706437:A:G	chr17:43933190:GTTTTTA:G	TRUE	TRUE	TRUE
WNT3A	FAM215B	aparc-DKTatlas_lh_area_fusiform	chr17	45636824	45855824	NA	0.989695	chr17:45636824:A:T	chr17:43933190:GTTTTTA:G	TRUE	TRUE	TRUE
CHIR	ENSG00000267198	aparc-DKTatlas_lh_area_fusiform	chr17	46036724	46248269	NA	0.780338	chr17:46036724:CT:C	rs2696618	FALSE	FALSE	FALSE
veh,WNT3A,CHIR	ENSG00000285668	aparc-DKTatlas_lh_area_fusiform	chr17	45680084	45855824	NA	0.918345	chr17:45680084:C:A	chr17:43933190:GTTTTTA:G	TRUE	TRUE	TRUE
WNT3A	KANSL1-AS1	aparc-DKTatlas_lh_area_fusiform	chr17	46124781	46248269	NA	0.780338	chr17:46124781:A:G	rs2696618	TRUE	TRUE	TRUE
veh,CHIR	KANSL1-AS1	aparc-DKTatlas_lh_area_fusiform	chr17	45680084	45855824	NA	0.918345	chr17:45680084:C:A	chr17:43933190:GTTTTTA:G	TRUE	TRUE	TRUE
WNT3A,CHIR	ENSG00000267246	aparc-DKTatlas_lh_area_fusiform	chr17	46185975	46248269	NA	0.76269	chr17:46185975:GA:G	rs2696618	TRUE	TRUE	TRUE
veh	FAM215B	aparc-DKTatlas_lh_area_fusiform	chr17	46131998	46248269	NA	0.784155	chr17:46131998:G:A	rs2696618	TRUE	TRUE	TRUE
WNT3A	LRRC37A2	aparc-DKTatlas_lh_area_fusiform	chr17	45706437	45855824	NA	0.958647	chr17:45706437:A:G	chr17:43933190:GTTTTTA:G	TRUE	TRUE	TRUE
veh,WNT3A	ENSG00000267198	aparc-DKTatlas_lh_area_fusiform	chr17	45680084	45855824	NA	0.918345	chr17:45680084:C:A	chr17:43933190:GTTTTTA:G	TRUE	TRUE	TRUE
CHIR	LRRC37A2	aparc-DKTatlas_lh_area_fusiform	chr17	45636824	45855824	NA	0.989695	chr17:45636824:A:T	chr17:43933190:GTTTTTA:G	TRUE	TRUE	TRUE
veh	ENSG00000267246	aparc-DKTatlas_lh_area_fusiform	chr17	46161205	46248269	NA	0.758775	chr17:46161205:C:G	rs2696618	TRUE	TRUE	TRUE
CHIR	ENSG00000131484	aparc-DKTatlas_lh_area_fusiform	chr17	45846971	46248269	NA	0.775787	chr17:45846971:A:C	rs2696618	TRUE	TRUE	TRUE
veh	LRRC37A	aparc-DKTatlas_lh_area_fusiform	chr17	46131998	46248269	NA	0.784155	chr17:46131998:G:A	rs2696618	TRUE	TRUE	TRUE
veh	LRRC37A2	aparc-DKTatlas_lh_area_fusiform	chr17	46227518	46248269	NA	0.782623	chr17:46227518:C:T	rs2696618	TRUE	TRUE	TRUE
veh,WNT3A	ARHGAP27	aparc-DKTatlas_lh_area_fusiform	chr17	45493041	45855824	NA	0.762915	chr17:45493041:C:T	chr17:43933190:GTTTTTA:G	TRUE	TRUE	TRUE
veh,WNT3A,CHIR	KANSL1	aparc-DKTatlas_lh_area_fusiform	chr17	46282936	46248269	NA	0.744167	chr17:46282936:C:T	rs2696618	FALSE	FALSE	FALSE
CHIR	LRRC37A	aparc-DKTatlas_lh_area_fusiform	chr17	45636824	45855824	NA	0.989695	chr17:45636824:A:T	chr17:43933190:GTTTTTA:G	TRUE	TRUE	TRUE
veh	LRRC37A	aparc-DKTatlas_lh_area_inferiorparietal	chr17	46131998	46115202	NA	0.808829	chr17:46131998:G:A	rs4630591	TRUE	TRUE	TRUE
CHIR	ARL17A	aparc-DKTatlas_lh_area_inferiorparietal	chr17	46788237	46399911	0.0479531	0.64267	chr17:46788237:T:C	rs62071452	TRUE	TRUE	TRUE
veh	LRRC37A2	aparc-DKTatlas_lh_area_inferiorparietal	chr17	46227518	46115202	NA	0.800545	chr17:46227518:C:T	rs4630591	TRUE	TRUE	TRUE
veh,WNT3A,CHIR	ENSG00000285668	aparc-DKTatlas_lh_area_inferiorparietal	chr17	45680084	46115202	NA	0.742366	chr17:45680084:C:A	rs4630591	TRUE	TRUE	TRUE
veh	ENSG00000267246	aparc-DKTatlas_lh_area_inferiorparietal	chr17	46161205	46115202	NA	0.773874	chr17:46161205:C:G	rs4630591	TRUE	TRUE	TRUE
WNT3A	FAM215B	aparc-DKTatlas_lh_area_inferiorparietal	chr17	45636824	46115202	NA	0.813013	chr17:45636824:A:T	rs4630591	TRUE	TRUE	TRUE
CHIR	LRRC37A2	aparc-DKTatlas_lh_area_inferiorparietal	chr17	45636824	46115202	NA	0.813013	chr17:45636824:A:T	rs4630591	TRUE	TRUE	TRUE
CHIR	ENSG00000267198	aparc-DKTatlas_lh_area_inferiorparietal	chr17	46036724	46115202	NA	0.803276	chr17:46036724:CT:C	rs4630591	TRUE	TRUE	TRUE
veh	FAM215B	aparc-DKTatlas_lh_area_inferiorparietal	chr17	46131998	46115202	NA	0.808829	chr17:46131998:G:A	rs4630591	TRUE	TRUE	TRUE
CHIR	ENSG00000131484	aparc-DKTatlas_lh_area_inferiorparietal	chr17	45846971	46115202	NA	0.793813	chr17:45846971:A:C	rs4630591	TRUE	TRUE	TRUE
veh,WNT3A	ENSG00000267198	aparc-DKTatlas_lh_area_inferiorparietal	chr17	45680084	46115202	NA	0.742366	chr17:45680084:C:A	rs4630591	TRUE	TRUE	TRUE
WNT3A,CHIR	ENSG00000267246	aparc-DKTatlas_lh_area_inferiorparietal	chr17	46185975	46115202	NA	0.785781	chr17:46185975:GA:G	rs4630591	TRUE	TRUE	TRUE
veh,WNT3A,CHIR	KANSL1	aparc-DKTatlas_lh_area_inferiorparietal	chr17	46282936	46115202	NA	0.74765	chr17:46282936:C:T	rs4630591	TRUE	TRUE	TRUE
WNT3A	NSF	aparc-DKTatlas_lh_area_inferiorparietal	chr17	46723974	46399911	0.15028	0.736303	chr17:46723974:C:T	rs62071452	TRUE	TRUE	TRUE
veh,CHIR	KANSL1-AS1	aparc-DKTatlas_lh_area_inferiorparietal	chr17	45680084	46115202	NA	0.742366	chr17:45680084:C:A	rs4630591	TRUE	TRUE	TRUE
CHIR	LRRC37A	aparc-DKTatlas_lh_area_inferiorparietal	chr17	45636824	46115202	NA	0.813013	chr17:45636824:A:T	rs4630591	TRUE	TRUE	TRUE
WNT3A	LRRC37A	aparc-DKTatlas_lh_area_inferiorparietal	chr17	45706437	46115202	NA	0.807776	chr17:45706437:A:G	rs4630591	TRUE	TRUE	TRUE
veh	ARL17A	aparc-DKTatlas_lh_area_inferiorparietal	chr17	46770341	46399911	0.0476682	0.766505	chr17:46770341:C:G	rs62071452	TRUE	TRUE	TRUE
WNT3A	LRRC37A2	aparc-DKTatlas_lh_area_inferiorparietal	chr17	45706437	46115202	NA	0.807776	chr17:45706437:A:G	rs4630591	TRUE	TRUE	TRUE
WNT3A	KANSL1-AS1	aparc-DKTatlas_lh_area_inferiorparietal	chr17	46124781	46115202	NA	0.803276	chr17:46124781:A:G	rs4630591	TRUE	TRUE	TRUE
CHIR	ENSG00000131484	aparc-DKTatlas_lh_area_lateraloccipital	chr17	45846971	45669244	0.421828	0.98487	chr17:45846971:A:C	rs142642115	TRUE	TRUE	TRUE
veh	F8A1	aparc-DKTatlas_lh_area_lateraloccipital	chrX	155286328	155697920	0.771322	NA	chrX:155286328:G:A	rs644138	TRUE	TRUE	TRUE
WNT3A	FAM215B	aparc-DKTatlas_lh_area_lateraloccipital	chr17	45636824	45669244	0.923507	1	chr17:45636824:A:T	rs142642115	TRUE	TRUE	TRUE
veh,WNT3A,CHIR	KANSL1	aparc-DKTatlas_lh_area_lateraloccipital	chr17	46282936	46128324	NA	0.905839	chr17:46282936:C:T	rs4471723	TRUE	TRUE	TRUE
veh	RAB39B	aparc-DKTatlas_lh_area_lateraloccipital	chrX	155636194	155697920	0.803213	NA	chrX:155636194:A:G	rs644138	TRUE	TRUE	TRUE
veh,WNT3A	ARHGAP27	aparc-DKTatlas_lh_area_lateraloccipital	chr17	45493041	45669244	0.729974	0.774023	chr17:45493041:C:T	rs142642115	TRUE	TRUE	TRUE
CHIR	LRRC37A	aparc-DKTatlas_lh_area_lateraloccipital	chr17	45636824	45669244	0.923507	1	chr17:45636824:A:T	rs142642115	TRUE	TRUE	TRUE
veh,WNT3A	ENSG00000267198	aparc-DKTatlas_lh_area_lateraloccipital	chr17	45680084	45669244	0.919608	0.929011	chr17:45680084:C:A	rs142642115	TRUE	TRUE	TRUE
CHIR	ENSG00000225393	aparc-DKTatlas_lh_area_lateraloccipital	chrX	155251151	155697920	0.726248	NA	chrX:155251151:T:C	rs644138	TRUE	TRUE	TRUE
veh,WNT3A,CHIR	TMLHE	aparc-DKTatlas_lh_area_lateraloccipital	chrX	155304373	155697920	0.700994	NA	chrX:155304373:T:C	rs644138	TRUE	TRUE	TRUE
CHIR	LRRC37A2	aparc-DKTatlas_lh_area_lateraloccipital	chr17	45636824	45669244	0.923507	1	chr17:45636824:A:T	rs142642115	TRUE	TRUE	TRUE
CHIR	F8A1	aparc-DKTatlas_lh_area_lateraloccipital	chrX	155617174	155697920	0.882842	NA	chrX:155617174:A:G	rs644138	TRUE	TRUE	TRUE
WNT3A	KANSL1-AS1	aparc-DKTatlas_lh_area_lateraloccipital	chr17	46124781	45669244	0.923507	0.989659	chr17:46124781:A:G	rs142642115	TRUE	TRUE	TRUE
veh	FAM215B	aparc-DKTatlas_lh_area_lateraloccipital	chr17	46131998	45669244	0.856014	0.994833	chr17:46131998:G:A	rs142642115	TRUE	TRUE	TRUE
veh,WNT3A,CHIR	ENSG00000285668	aparc-DKTatlas_lh_area_lateraloccipital	chr17	45680084	45669244	0.919608	0.929011	chr17:45680084:C:A	rs142642115	TRUE	TRUE	TRUE
veh,CHIR	KANSL1-AS1	aparc-DKTatlas_lh_area_lateraloccipital	chr17	45680084	45669244	0.919608	0.929011	chr17:45680084:C:A	rs142642115	TRUE	TRUE	TRUE
WNT3A,CHIR	ENSG00000267246	aparc-DKTatlas_lh_area_lateraloccipital	chr17	46185975	46128324	NA	0.944439	chr17:46185975:GA:G	rs4471723	TRUE	TRUE	TRUE
WNT3A	ENSG00000225393	aparc-DKTatlas_lh_area_lateraloccipital	chrX	155548462	155697920	0.657965	NA	chrX:155548462:A:G	rs644138	TRUE	TRUE	TRUE
WNT3A	F8A1	aparc-DKTatlas_lh_area_lateraloccipital	chrX	155636194	155697920	0.803213	NA	chrX:155636194:A:G	rs644138	TRUE	TRUE	TRUE
WNT3A	NSF	aparc-DKTatlas_lh_area_lateraloccipital	chr17	46723974	46262042	0.0772088	0.716577	chr17:46723974:C:T	rs2732685	TRUE	TRUE	TRUE
veh	ENSG00000225393	aparc-DKTatlas_lh_area_lateraloccipital	chrX	155642082	155697920	0.809074	NA	chrX:155642082:C:T	rs644138	TRUE	TRUE	TRUE
WNT3A	LRRC37A2	aparc-DKTatlas_lh_area_lateraloccipital	chr17	45706437	45669244	0.843473	0.969075	chr17:45706437:A:G	rs142642115	TRUE	TRUE	TRUE
veh	LRRC37A2	aparc-DKTatlas_lh_area_lateraloccipital	chr17	46227518	46128324	NA	0.964375	chr17:46227518:C:T	rs4471723	TRUE	TRUE	TRUE
veh	ENSG00000267246	aparc-DKTatlas_lh_area_lateraloccipital	chr17	46161205	45669244	0.512379	0.960133	chr17:46161205:C:G	rs142642115	TRUE	TRUE	TRUE
veh	LRRC37A	aparc-DKTatlas_lh_area_lateraloccipital	chr17	46131998	45669244	0.856014	0.994833	chr17:46131998:G:A	rs142642115	TRUE	TRUE	TRUE
CHIR	ENSG00000267198	aparc-DKTatlas_lh_area_lateraloccipital	chr17	46036724	45669244	0.776858	0.989659	chr17:46036724:CT:C	rs142642115	FALSE	FALSE	FALSE
WNT3A	ENSG00000224216	aparc-DKTatlas_lh_area_lateraloccipital	chrX	155548462	155697920	0.657965	NA	chrX:155548462:A:G	rs644138	TRUE	TRUE	TRUE
WNT3A	LRRC37A	aparc-DKTatlas_lh_area_lateraloccipital	chr17	45706437	45669244	0.843473	0.969075	chr17:45706437:A:G	rs142642115	TRUE	TRUE	TRUE
veh	ENSG00000224216	aparc-DKTatlas_lh_area_lateraloccipital	chrX	155304373	155697920	0.700994	NA	chrX:155304373:T:C	rs644138	TRUE	TRUE	TRUE
veh	PIP4K2A	aparc-DKTatlas_lh_area_lateralorbitofrontal	chr10	21765843	21522558	0.451036	0.642121	chr10:21765843:C:CA	rs11012730	FALSE	FALSE	FALSE
CHIR	ARL17A	aparc-DKTatlas_lh_area_lingual	chr17	46788237	46490875	NA	0.629905	chr17:46788237:T:C	chr17:44568241:CT:C	TRUE	TRUE	TRUE
veh,WNT3A	ARHGAP27	aparc-DKTatlas_lh_area_lingual	chr17	45493041	45862023	0.619605	0.774023	chr17:45493041:C:T	rs56026524	TRUE	TRUE	TRUE
CHIR	ENSG00000131484	aparc-DKTatlas_lh_area_lingual	chr17	45846971	46278384	NA	0.669072	chr17:45846971:A:C	rs113677423	TRUE	TRUE	TRUE
veh	FAM215B	aparc-DKTatlas_lh_area_lingual	chr17	46131998	46278384	NA	0.68022	chr17:46131998:G:A	rs113677423	TRUE	TRUE	TRUE
veh	LRRC37A	aparc-DKTatlas_lh_area_lingual	chr17	46131998	46278384	NA	0.68022	chr17:46131998:G:A	rs113677423	TRUE	TRUE	TRUE
veh,WNT3A,CHIR	ENSG00000285668	aparc-DKTatlas_lh_area_lingual	chr17	45680084	46115202	NA	0.742366	chr17:45680084:C:A	rs4630591	TRUE	TRUE	TRUE
CHIR	ST7L	aparc-DKTatlas_lh_area_lingual	chr1	112659586	112699866	0.436226	0.648891	chr1:112659586:C:T	rs3013431	TRUE	TRUE	TRUE
veh,WNT3A	ENSG00000267198	aparc-DKTatlas_lh_area_lingual	chr17	45680084	46115202	NA	0.742366	chr17:45680084:C:A	rs4630591	TRUE	TRUE	TRUE
WNT3A	FAM215B	aparc-DKTatlas_lh_area_lingual	chr17	45636824	46115202	NA	0.813013	chr17:45636824:A:T	rs4630591	TRUE	TRUE	TRUE
WNT3A	NDUFAF2	aparc-DKTatlas_lh_area_lingual	chr5	60874510	60991175	0.382501	0.689911	chr5:60874510:A:G	rs329621	TRUE	FALSE	TRUE
veh,WNT3A,CHIR	KANSL1	aparc-DKTatlas_lh_area_lingual	chr17	46282936	46278384	NA	0.639315	chr17:46282936:C:T	rs113677423	FALSE	FALSE	FALSE
CHIR	LRRC37A	aparc-DKTatlas_lh_area_lingual	chr17	45636824	46115202	NA	0.813013	chr17:45636824:A:T	rs4630591	TRUE	TRUE	TRUE
WNT3A	ST7L	aparc-DKTatlas_lh_area_lingual	chr1	112691834	112699866	0.842999	0.686726	chr1:112691834:G:A	rs3013431	TRUE	TRUE	TRUE
veh	LRRC37A2	aparc-DKTatlas_lh_area_lingual	chr17	46227518	46278384	NA	0.682936	chr17:46227518:C:T	rs113677423	TRUE	TRUE	TRUE
WNT3A	KANSL1-AS1	aparc-DKTatlas_lh_area_lingual	chr17	46124781	46278384	NA	0.6735	chr17:46124781:A:G	rs113677423	TRUE	TRUE	TRUE
CHIR	ENSG00000267198	aparc-DKTatlas_lh_area_lingual	chr17	46036724	46278384	NA	0.6735	chr17:46036724:CT:C	rs113677423	FALSE	FALSE	FALSE
veh,CHIR	KANSL1-AS1	aparc-DKTatlas_lh_area_lingual	chr17	45680084	46115202	NA	0.742366	chr17:45680084:C:A	rs4630591	TRUE	TRUE	TRUE
WNT3A	LRRC37A	aparc-DKTatlas_lh_area_lingual	chr17	45706437	46115202	NA	0.807776	chr17:45706437:A:G	rs4630591	TRUE	TRUE	TRUE
CHIR	LRRC37A2	aparc-DKTatlas_lh_area_lingual	chr17	45636824	46115202	NA	0.813013	chr17:45636824:A:T	rs4630591	TRUE	TRUE	TRUE
veh	ST7L	aparc-DKTatlas_lh_area_lingual	chr1	112626827	112699866	0.796107	0.688193	chr1:112626827:G:A	rs3013431	TRUE	TRUE	TRUE
veh	ENSG00000267246	aparc-DKTatlas_lh_area_lingual	chr17	46161205	46278384	NA	0.649632	chr17:46161205:C:G	rs113677423	TRUE	TRUE	TRUE
WNT3A,CHIR	ENSG00000267246	aparc-DKTatlas_lh_area_lingual	chr17	46185975	46278384	NA	0.660167	chr17:46185975:GA:G	rs113677423	TRUE	TRUE	TRUE
WNT3A	LRRC37A2	aparc-DKTatlas_lh_area_lingual	chr17	45706437	46115202	NA	0.807776	chr17:45706437:A:G	rs4630591	TRUE	TRUE	TRUE
WNT3A,CHIR	ENSG00000267246	aparc-DKTatlas_lh_area_parahippocampal	chr17	46185975	46676277	NA	0.745376	chr17:46185975:GA:G	rs374952396	TRUE	TRUE	TRUE
veh	LRRC37A2	aparc-DKTatlas_lh_area_parahippocampal	chr17	46227518	46676277	NA	0.772489	chr17:46227518:C:T	rs374952396	TRUE	TRUE	TRUE
veh,WNT3A	ENSG00000267198	aparc-DKTatlas_lh_area_parahippocampal	chr17	45680084	45655414	0.151938	0.75822	chr17:45680084:C:A	chr17:43732780:CCCCTATGT:C	TRUE	TRUE	TRUE
veh	ARL17A	aparc-DKTatlas_lh_area_parahippocampal	chr17	46770341	46676277	NA	0.78756	chr17:46770341:C:G	rs374952396	TRUE	TRUE	TRUE
WNT3A	LRRC37A	aparc-DKTatlas_lh_area_parahippocampal	chr17	45706437	45655414	0.200028	0.806414	chr17:45706437:A:G	chr17:43732780:CCCCTATGT:C	TRUE	TRUE	TRUE
CHIR	ENSG00000267198	aparc-DKTatlas_lh_area_parahippocampal	chr17	46036724	45655414	0.131994	0.81354	chr17:46036724:CT:C	chr17:43732780:CCCCTATGT:C	FALSE	FALSE	FALSE
WNT3A	FAM215B	aparc-DKTatlas_lh_area_parahippocampal	chr17	45636824	45655414	0.167866	0.822485	chr17:45636824:A:T	chr17:43732780:CCCCTATGT:C	FALSE	FALSE	FALSE
veh,WNT3A,CHIR	KANSL1	aparc-DKTatlas_lh_area_parahippocampal	chr17	46282936	46676277	NA	0.768949	chr17:46282936:C:T	rs374952396	TRUE	TRUE	TRUE
veh,WNT3A	ARHGAP27	aparc-DKTatlas_lh_area_parahippocampal	chr17	45493041	45655414	0.287655	0.641513	chr17:45493041:C:T	chr17:43732780:CCCCTATGT:C	TRUE	TRUE	TRUE
WNT3A	LRRC37A2	aparc-DKTatlas_lh_area_parahippocampal	chr17	45706437	45655414	0.200028	0.806414	chr17:45706437:A:G	chr17:43732780:CCCCTATGT:C	TRUE	TRUE	TRUE
veh	FAM215B	aparc-DKTatlas_lh_area_parahippocampal	chr17	46131998	45655414	0.14027	0.817362	chr17:46131998:G:A	chr17:43732780:CCCCTATGT:C	TRUE	TRUE	TRUE
veh,CHIR	KANSL1-AS1	aparc-DKTatlas_lh_area_parahippocampal	chr17	45680084	45655414	0.151938	0.75822	chr17:45680084:C:A	chr17:43732780:CCCCTATGT:C	TRUE	TRUE	TRUE
veh	LRRC37A	aparc-DKTatlas_lh_area_parahippocampal	chr17	46131998	45655414	0.14027	0.817362	chr17:46131998:G:A	chr17:43732780:CCCCTATGT:C	TRUE	TRUE	TRUE
WNT3A	KANSL1-AS1	aparc-DKTatlas_lh_area_parahippocampal	chr17	46124781	45655414	0.167866	0.81354	chr17:46124781:A:G	chr17:43732780:CCCCTATGT:C	TRUE	TRUE	TRUE
CHIR	LRRC37A2	aparc-DKTatlas_lh_area_parahippocampal	chr17	45636824	45655414	0.167866	0.822485	chr17:45636824:A:T	chr17:43732780:CCCCTATGT:C	FALSE	FALSE	FALSE
WNT3A	NSF	aparc-DKTatlas_lh_area_parahippocampal	chr17	46723974	46676277	NA	0.911565	chr17:46723974:C:T	rs374952396	TRUE	TRUE	TRUE
CHIR	LRRC37A	aparc-DKTatlas_lh_area_parahippocampal	chr17	45636824	45655414	0.167866	0.822485	chr17:45636824:A:T	chr17:43732780:CCCCTATGT:C	FALSE	FALSE	FALSE
CHIR	ENSG00000131484	aparc-DKTatlas_lh_area_parahippocampal	chr17	45846971	45655414	0.328225	0.808329	chr17:45846971:A:C	chr17:43732780:CCCCTATGT:C	TRUE	TRUE	TRUE
CHIR	ARL17A	aparc-DKTatlas_lh_area_parahippocampal	chr17	46788237	46676277	NA	0.636579	chr17:46788237:T:C	rs374952396	TRUE	TRUE	TRUE
veh,WNT3A,CHIR	ENSG00000285668	aparc-DKTatlas_lh_area_parahippocampal	chr17	45680084	45655414	0.151938	0.75822	chr17:45680084:C:A	chr17:43732780:CCCCTATGT:C	TRUE	TRUE	TRUE
CHIR	CHRNB1	aparc-DKTatlas_lh_area_paracentral	chr17	7459769	7473092	NA	0.945636	chr17:7459769:T:C	rs7209131	TRUE	TRUE	TRUE
veh	SLC35G6	aparc-DKTatlas_lh_area_paracentral	chr17	7459769	7473092	NA	0.945636	chr17:7459769:T:C	rs7209131	TRUE	TRUE	TRUE
veh	STRN	aparc-DKTatlas_lh_area_paracentral	chr2	37001603	36982541	0.47174	0.847823	chr2:37001603:T:C	rs11124556	FALSE	FALSE	TRUE
veh,WNT3A	ARHGAP27	aparc-DKTatlas_lh_area_postcentral	chr17	45493041	45475446	0.618831	0.982993	chr17:45493041:C:T	rs2521859	TRUE	TRUE	TRUE
CHIR	NSF	aparc-DKTatlas_lh_area_postcentral	chr17	46541752	46259631	NA	0.608464	chr17:46541752:G:A	rs2532351	TRUE	TRUE	TRUE
WNT3A	ENSG00000270154	aparc-DKTatlas_lh_area_posteriorcingulate	chr8	11524858	11576906	NA	0.743952	chr8:11524858:G:A	rs111613945	TRUE	TRUE	TRUE
veh,WNT3A,CHIR	PRSS55	aparc-DKTatlas_lh_area_posteriorcingulate	chr8	10473699	10464371	0.882888	0.977613	chr8:10473699:G:C	rs6601465	TRUE	FALSE	TRUE
WNT3A	ENSG00000255495	aparc-DKTatlas_lh_area_posteriorcingulate	chr8	11524858	11576906	NA	0.743952	chr8:11524858:G:A	rs111613945	TRUE	TRUE	TRUE
veh,WNT3A	ENSG00000283674	aparc-DKTatlas_lh_area_posteriorcingulate	chr8	11524858	11576906	NA	0.743952	chr8:11524858:G:A	rs111613945	TRUE	TRUE	TRUE
CHIR	ENSG00000255310	aparc-DKTatlas_lh_area_superiortemporal	chr8	11986249	12007798	0.845003	0.884709	chr8:11986249:G:A	rs34199627	TRUE	TRUE	TRUE
veh,WNT3A	ENSG00000284606	aparc-DKTatlas_lh_area_superiortemporal	chr8	8462453	8461832	0.949564	0.874465	chr8:8462453:G:C	rs2921055	TRUE	TRUE	TRUE
veh	ENSG00000270154	aparc-DKTatlas_lh_area_superiortemporal	chr8	11981423	12007798	0.645878	0.533362	chr8:11981423:A:G	rs34199627	TRUE	TRUE	TRUE
veh,WNT3A	ARHGAP27	aparc-DKTatlas_lh_area_supramarginal	chr17	45493041	45674547	0.186055	0.689499	chr17:45493041:C:T	rs1635291	TRUE	TRUE	TRUE
WNT3A	KANSL1-AS1	aparc-DKTatlas_lh_area_supramarginal	chr17	46124781	45674547	0.168449	0.867709	chr17:46124781:A:G	rs1635291	TRUE	TRUE	TRUE
WNT3A,CHIR	ENSG00000267246	aparc-DKTatlas_lh_area_supramarginal	chr17	46185975	45693346	0.289912	0.859057	chr17:46185975:GA:G	rs7207373	TRUE	TRUE	TRUE
WNT3A	LRRC37A2	aparc-DKTatlas_lh_area_supramarginal	chr17	45706437	45674547	0.197632	0.850423	chr17:45706437:A:G	rs1635291	TRUE	TRUE	TRUE
veh	LRRC37A	aparc-DKTatlas_lh_area_supramarginal	chr17	46131998	45674547	0.143246	0.871914	chr17:46131998:G:A	rs1635291	TRUE	TRUE	TRUE
WNT3A	LRRC37A	aparc-DKTatlas_lh_area_supramarginal	chr17	45706437	45674547	0.197632	0.850423	chr17:45706437:A:G	rs1635291	TRUE	TRUE	TRUE
veh,CHIR	KANSL1-AS1	aparc-DKTatlas_lh_area_supramarginal	chr17	45680084	45674547	0.184684	0.808121	chr17:45680084:C:A	rs1635291	TRUE	TRUE	TRUE
CHIR	ENSG00000267198	aparc-DKTatlas_lh_area_supramarginal	chr17	46036724	45674547	0.130688	0.867709	chr17:46036724:CT:C	rs1635291	TRUE	TRUE	TRUE
CHIR	LRRC37A2	aparc-DKTatlas_lh_area_supramarginal	chr17	45636824	45674547	0.168449	0.87706	chr17:45636824:A:T	rs1635291	TRUE	TRUE	TRUE
veh	ARL17A	aparc-DKTatlas_lh_area_supramarginal	chr17	46770341	46534416	NA	0.746739	chr17:46770341:C:G	rs369234167	TRUE	TRUE	TRUE
CHIR	ENSG00000131484	aparc-DKTatlas_lh_area_supramarginal	chr17	45846971	45674547	0.376842	0.86253	chr17:45846971:A:C	rs1635291	TRUE	TRUE	TRUE
CHIR	ARL17A	aparc-DKTatlas_lh_area_supramarginal	chr17	46788237	46534416	NA	0.605081	chr17:46788237:T:C	rs369234167	TRUE	TRUE	TRUE
CHIR	LRRC37A	aparc-DKTatlas_lh_area_supramarginal	chr17	45636824	45674547	0.168449	0.87706	chr17:45636824:A:T	rs1635291	TRUE	TRUE	TRUE
veh	FAM215B	aparc-DKTatlas_lh_area_supramarginal	chr17	46131998	45674547	0.143246	0.871914	chr17:46131998:G:A	rs1635291	TRUE	TRUE	TRUE
veh	ENSG00000267246	aparc-DKTatlas_lh_area_supramarginal	chr17	46161205	45674547	0.283403	0.846958	chr17:46161205:C:G	rs1635291	TRUE	TRUE	TRUE
veh,WNT3A,CHIR	ENSG00000285668	aparc-DKTatlas_lh_area_supramarginal	chr17	45680084	45674547	0.184684	0.808121	chr17:45680084:C:A	rs1635291	TRUE	TRUE	TRUE
WNT3A	FAM215B	aparc-DKTatlas_lh_area_supramarginal	chr17	45636824	45674547	0.168449	0.87706	chr17:45636824:A:T	rs1635291	TRUE	TRUE	TRUE
veh	LRRC37A2	aparc-DKTatlas_lh_area_supramarginal	chr17	46227518	45868925	0.464295	0.862413	chr17:46227518:C:T	rs886249	TRUE	TRUE	TRUE
veh,WNT3A,CHIR	KANSL1	aparc-DKTatlas_lh_area_supramarginal	chr17	46282936	45868925	0.418304	0.812119	chr17:46282936:C:T	rs886249	TRUE	TRUE	TRUE
veh,WNT3A	ENSG00000267198	aparc-DKTatlas_lh_area_supramarginal	chr17	45680084	45674547	0.184684	0.808121	chr17:45680084:C:A	rs1635291	TRUE	TRUE	TRUE
CHIR	ENSG00000267198	aparc-DKTatlas_lh_area_transversetemporal	chr17	46036724	46200744	NA	0.994833	chr17:46036724:CT:C	chr17:44278110:AAT:A	TRUE	TRUE	TRUE
WNT3A	LRRC37A	aparc-DKTatlas_lh_area_transversetemporal	chr17	45706437	46200744	NA	0.964017	chr17:45706437:A:G	chr17:44278110:AAT:A	TRUE	TRUE	TRUE
veh	ENSG00000267246	aparc-DKTatlas_lh_area_transversetemporal	chr17	46161205	46200744	NA	0.965022	chr17:46161205:C:G	chr17:44278110:AAT:A	TRUE	TRUE	TRUE
WNT3A	FAM215B	aparc-DKTatlas_lh_area_transversetemporal	chr17	45636824	45679603	0.194307	0.87706	chr17:45636824:A:T	rs1635288	TRUE	TRUE	TRUE
veh,WNT3A	ENSG00000267198	aparc-DKTatlas_lh_area_transversetemporal	chr17	45680084	45679603	0.209716	0.808121	chr17:45680084:C:A	rs1635288	TRUE	TRUE	TRUE
WNT3A	KANSL1-AS1	aparc-DKTatlas_lh_area_transversetemporal	chr17	46124781	46200744	NA	0.994833	chr17:46124781:A:G	chr17:44278110:AAT:A	TRUE	TRUE	TRUE
veh,WNT3A,CHIR	KANSL1	aparc-DKTatlas_lh_area_transversetemporal	chr17	46282936	46200744	NA	0.929032	chr17:46282936:C:T	chr17:44278110:AAT:A	TRUE	TRUE	TRUE
WNT3A	LRRC37A2	aparc-DKTatlas_lh_area_transversetemporal	chr17	45706437	46200744	NA	0.964017	chr17:45706437:A:G	chr17:44278110:AAT:A	TRUE	TRUE	TRUE
veh,WNT3A,CHIR	ENSG00000285668	aparc-DKTatlas_lh_area_transversetemporal	chr17	45680084	45679603	0.209716	0.808121	chr17:45680084:C:A	rs1635288	TRUE	TRUE	TRUE
veh,CHIR	KANSL1-AS1	aparc-DKTatlas_lh_area_transversetemporal	chr17	45680084	45679603	0.209716	0.808121	chr17:45680084:C:A	rs1635288	TRUE	TRUE	TRUE
veh	LRRC37A2	aparc-DKTatlas_lh_area_transversetemporal	chr17	46227518	46200744	NA	0.989703	chr17:46227518:C:T	chr17:44278110:AAT:A	TRUE	TRUE	TRUE
veh	LRRC37A	aparc-DKTatlas_lh_area_transversetemporal	chr17	46131998	46200744	NA	1	chr17:46131998:G:A	chr17:44278110:AAT:A	TRUE	TRUE	TRUE
CHIR	LRRC37A	aparc-DKTatlas_lh_area_transversetemporal	chr17	45636824	45679603	0.194307	0.87706	chr17:45636824:A:T	rs1635288	TRUE	TRUE	TRUE
CHIR	ENSG00000131484	aparc-DKTatlas_lh_area_transversetemporal	chr17	45846971	46200744	NA	0.979738	chr17:45846971:A:C	chr17:44278110:AAT:A	TRUE	TRUE	TRUE
CHIR	LRRC37A2	aparc-DKTatlas_lh_area_transversetemporal	chr17	45636824	45679603	0.194307	0.87706	chr17:45636824:A:T	rs1635288	TRUE	TRUE	TRUE
veh	FAM215B	aparc-DKTatlas_lh_area_transversetemporal	chr17	46131998	46200744	NA	1	chr17:46131998:G:A	chr17:44278110:AAT:A	TRUE	TRUE	TRUE
veh,WNT3A	ARHGAP27	aparc-DKTatlas_lh_area_transversetemporal	chr17	45493041	45679603	0.211942	0.689499	chr17:45493041:C:T	rs1635288	TRUE	TRUE	TRUE
WNT3A,CHIR	ENSG00000267246	aparc-DKTatlas_lh_area_transversetemporal	chr17	46185975	46200744	NA	0.9697	chr17:46185975:GA:G	chr17:44278110:AAT:A	TRUE	TRUE	TRUE
WNT3A,CHIR	ENO4	aparc-DKTatlas_lh_area_insula	chr10	116974835	116884159	0.537729	0.902158	chr10:116974835:T:C	rs2257791	FALSE	FALSE	TRUE
WNT3A,CHIR	SHTN1	aparc-DKTatlas_lh_area_insula	chr10	116974835	116884159	0.537729	0.902158	chr10:116974835:T:C	rs2257791	FALSE	FALSE	TRUE
veh	SHTN1	aparc-DKTatlas_lh_area_insula	chr10	116936755	116884159	0.811305	0.907839	chr10:116936755:A:T	rs2257791	FALSE	FALSE	TRUE
CHIR	ENSG00000131484	aparc-DKTatlas_rh_area_fusiform	chr17	45846971	46230687	NA	0.940082	chr17:45846971:A:C	rs62070949	TRUE	TRUE	TRUE
WNT3A	NSF	aparc-DKTatlas_rh_area_fusiform	chr17	46723974	46230687	NA	0.685761	chr17:46723974:C:T	rs62070949	TRUE	TRUE	TRUE
veh	ARL17A	aparc-DKTatlas_rh_area_fusiform	chr17	46770341	46273553	0.151222	0.77252	chr17:46770341:C:G	rs2696546	TRUE	TRUE	TRUE
WNT3A,CHIR	ENSG00000267246	aparc-DKTatlas_rh_area_fusiform	chr17	46185975	46230687	NA	0.9305	chr17:46185975:GA:G	rs62070949	TRUE	TRUE	TRUE
CHIR	LRRC37A	aparc-DKTatlas_rh_area_fusiform	chr17	45636824	45631049	0.923507	1	chr17:45636824:A:T	chr17:43708415:CA:C	TRUE	TRUE	TRUE
veh	FAM215B	aparc-DKTatlas_rh_area_fusiform	chr17	46131998	46230687	NA	0.959281	chr17:46131998:G:A	rs62070949	TRUE	TRUE	TRUE
veh,WNT3A,CHIR	ENSG00000285668	aparc-DKTatlas_rh_area_fusiform	chr17	45680084	45631049	0.919608	0.929011	chr17:45680084:C:A	chr17:43708415:CA:C	TRUE	TRUE	TRUE
WNT3A	LRRC37A	aparc-DKTatlas_rh_area_fusiform	chr17	45706437	45631049	0.843473	0.969075	chr17:45706437:A:G	chr17:43708415:CA:C	TRUE	TRUE	TRUE
veh,WNT3A,CHIR	KANSL1	aparc-DKTatlas_rh_area_fusiform	chr17	46282936	46230687	NA	0.887402	chr17:46282936:C:T	rs62070949	FALSE	FALSE	FALSE
CHIR	ENSG00000267198	aparc-DKTatlas_rh_area_fusiform	chr17	46036724	46230687	NA	0.954094	chr17:46036724:CT:C	rs62070949	FALSE	FALSE	FALSE
veh,WNT3A	ARHGAP27	aparc-DKTatlas_rh_area_fusiform	chr17	45493041	45631049	0.729974	0.774023	chr17:45493041:C:T	chr17:43708415:CA:C	TRUE	TRUE	TRUE
veh	ENSG00000267246	aparc-DKTatlas_rh_area_fusiform	chr17	46161205	46230687	NA	0.926234	chr17:46161205:C:G	rs62070949	TRUE	TRUE	TRUE
veh,WNT3A	ENSG00000267198	aparc-DKTatlas_rh_area_fusiform	chr17	45680084	45631049	0.919608	0.929011	chr17:45680084:C:A	chr17:43708415:CA:C	TRUE	TRUE	TRUE
veh	LRRC37A2	aparc-DKTatlas_rh_area_fusiform	chr17	46227518	46230687	NA	0.959561	chr17:46227518:C:T	rs62070949	TRUE	TRUE	TRUE
veh	LRRC37A	aparc-DKTatlas_rh_area_fusiform	chr17	46131998	46230687	NA	0.959281	chr17:46131998:G:A	rs62070949	TRUE	TRUE	TRUE
WNT3A	LRRC37A2	aparc-DKTatlas_rh_area_fusiform	chr17	45706437	45631049	0.843473	0.969075	chr17:45706437:A:G	chr17:43708415:CA:C	TRUE	TRUE	TRUE
CHIR	LRRC37A2	aparc-DKTatlas_rh_area_fusiform	chr17	45636824	45631049	0.923507	1	chr17:45636824:A:T	chr17:43708415:CA:C	TRUE	TRUE	TRUE
WNT3A	KANSL1-AS1	aparc-DKTatlas_rh_area_fusiform	chr17	46124781	46230687	NA	0.954094	chr17:46124781:A:G	rs62070949	TRUE	TRUE	TRUE
veh,CHIR	KANSL1-AS1	aparc-DKTatlas_rh_area_fusiform	chr17	45680084	45631049	0.919608	0.929011	chr17:45680084:C:A	chr17:43708415:CA:C	TRUE	TRUE	TRUE
WNT3A	FAM215B	aparc-DKTatlas_rh_area_fusiform	chr17	45636824	45631049	0.923507	1	chr17:45636824:A:T	chr17:43708415:CA:C	TRUE	TRUE	TRUE
veh	LRRC37A	aparc-DKTatlas_rh_area_inferiorparietal	chr17	46131998	45936600	0.856014	0.994833	chr17:46131998:G:A	rs56072903	TRUE	TRUE	TRUE
WNT3A	KANSL1-AS1	aparc-DKTatlas_rh_area_inferiorparietal	chr17	46124781	45936600	0.923507	0.989659	chr17:46124781:A:G	rs56072903	TRUE	TRUE	TRUE
veh	ENSG00000267246	aparc-DKTatlas_rh_area_inferiorparietal	chr17	46161205	45936600	0.512379	0.960133	chr17:46161205:C:G	rs56072903	TRUE	TRUE	TRUE
CHIR	LRRC37A2	aparc-DKTatlas_rh_area_inferiorparietal	chr17	45636824	45936600	0.776858	1	chr17:45636824:A:T	rs56072903	TRUE	TRUE	TRUE
veh,WNT3A	ARHGAP27	aparc-DKTatlas_rh_area_inferiorparietal	chr17	45493041	45936600	0.619605	0.774023	chr17:45493041:C:T	rs56072903	TRUE	TRUE	TRUE
veh,WNT3A,CHIR	ENSG00000285668	aparc-DKTatlas_rh_area_inferiorparietal	chr17	45680084	45936600	0.765851	0.929011	chr17:45680084:C:A	rs56072903	TRUE	TRUE	TRUE
WNT3A	LRRC37A	aparc-DKTatlas_rh_area_inferiorparietal	chr17	45706437	45936600	0.843473	0.969075	chr17:45706437:A:G	rs56072903	TRUE	TRUE	TRUE
CHIR	ARL17A	aparc-DKTatlas_rh_area_inferiorparietal	chr17	46788237	46437422	0.0670725	0.62702	chr17:46788237:T:C	rs199492	TRUE	TRUE	TRUE
veh	FAM215B	aparc-DKTatlas_rh_area_inferiorparietal	chr17	46131998	45936600	0.856014	0.994833	chr17:46131998:G:A	rs56072903	TRUE	TRUE	TRUE
veh,WNT3A	ENSG00000267198	aparc-DKTatlas_rh_area_inferiorparietal	chr17	45680084	45936600	0.765851	0.929011	chr17:45680084:C:A	rs56072903	TRUE	TRUE	TRUE
CHIR	ENSG00000267198	aparc-DKTatlas_rh_area_inferiorparietal	chr17	46036724	45936600	0.923507	0.989659	chr17:46036724:CT:C	rs56072903	TRUE	TRUE	TRUE
veh,CHIR	KANSL1-AS1	aparc-DKTatlas_rh_area_inferiorparietal	chr17	45680084	45936600	0.765851	0.929011	chr17:45680084:C:A	rs56072903	TRUE	TRUE	TRUE
veh	LRRC37A2	aparc-DKTatlas_rh_area_inferiorparietal	chr17	46227518	45936600	0.856014	0.984602	chr17:46227518:C:T	rs56072903	TRUE	TRUE	TRUE
CHIR	ENSG00000131484	aparc-DKTatlas_rh_area_inferiorparietal	chr17	45846971	45936600	0.421828	0.98487	chr17:45846971:A:C	rs56072903	TRUE	TRUE	TRUE
veh	ARL17A	aparc-DKTatlas_rh_area_inferiorparietal	chr17	46770341	46437422	0.0693855	0.760857	chr17:46770341:C:G	rs199492	TRUE	TRUE	TRUE
CHIR	LRRC37A	aparc-DKTatlas_rh_area_inferiorparietal	chr17	45636824	45936600	0.776858	1	chr17:45636824:A:T	rs56072903	TRUE	TRUE	TRUE
WNT3A	FAM215B	aparc-DKTatlas_rh_area_inferiorparietal	chr17	45636824	45936600	0.776858	1	chr17:45636824:A:T	rs56072903	TRUE	TRUE	TRUE
WNT3A,CHIR	ENSG00000267246	aparc-DKTatlas_rh_area_inferiorparietal	chr17	46185975	45936600	0.65032	0.964755	chr17:46185975:GA:G	rs56072903	TRUE	TRUE	TRUE
WNT3A	LRRC37A2	aparc-DKTatlas_rh_area_inferiorparietal	chr17	45706437	45936600	0.843473	0.969075	chr17:45706437:A:G	rs56072903	TRUE	TRUE	TRUE
WNT3A	NSF	aparc-DKTatlas_rh_area_inferiorparietal	chr17	46723974	46263159	NA	0.716577	chr17:46723974:C:T	rs2266455	TRUE	TRUE	TRUE
veh,WNT3A,CHIR	KANSL1	aparc-DKTatlas_rh_area_inferiorparietal	chr17	46282936	45936600	0.843473	0.923687	chr17:46282936:C:T	rs56072903	TRUE	TRUE	TRUE
veh	FAM215B	aparc-DKTatlas_rh_area_inferiortemporal	chr17	46131998	46035861	0.856014	1	chr17:46131998:G:A	rs141698966	TRUE	TRUE	TRUE
WNT3A	FAM215B	aparc-DKTatlas_rh_area_inferiortemporal	chr17	45636824	46035861	0.776858	0.994833	chr17:45636824:A:T	rs141698966	TRUE	TRUE	TRUE
veh,WNT3A	ARHGAP27	aparc-DKTatlas_rh_area_inferiortemporal	chr17	45493041	45855375	0.569793	0.755933	chr17:45493041:C:T	rs4627402	TRUE	TRUE	TRUE
CHIR	ENSG00000267198	aparc-DKTatlas_rh_area_inferiortemporal	chr17	46036724	46035861	0.923507	0.994833	chr17:46036724:CT:C	rs141698966	FALSE	FALSE	FALSE
veh,WNT3A	ENSG00000267198	aparc-DKTatlas_rh_area_inferiortemporal	chr17	45680084	46035861	0.765851	0.924161	chr17:45680084:C:A	rs141698966	TRUE	TRUE	TRUE
WNT3A,CHIR	ENSG00000267246	aparc-DKTatlas_rh_area_inferiortemporal	chr17	46185975	46035861	0.65032	0.9697	chr17:46185975:GA:G	rs141698966	TRUE	TRUE	TRUE
CHIR	LRRC37A2	aparc-DKTatlas_rh_area_inferiortemporal	chr17	45636824	46035861	0.776858	0.994833	chr17:45636824:A:T	rs141698966	TRUE	TRUE	TRUE
veh	ARL17A	aparc-DKTatlas_rh_area_inferiortemporal	chr17	46770341	46276865	NA	0.77252	chr17:46770341:C:G	rs2668629	TRUE	TRUE	TRUE
WNT3A	LRRC37A	aparc-DKTatlas_rh_area_inferiortemporal	chr17	45706437	46035861	0.843473	0.964017	chr17:45706437:A:G	rs141698966	TRUE	TRUE	TRUE
veh	LRRC37A2	aparc-DKTatlas_rh_area_inferiortemporal	chr17	46227518	46035861	0.856014	0.989703	chr17:46227518:C:T	rs141698966	TRUE	TRUE	TRUE
CHIR	ENSG00000131484	aparc-DKTatlas_rh_area_inferiortemporal	chr17	45846971	46035861	0.421828	0.979738	chr17:45846971:A:C	rs141698966	TRUE	TRUE	TRUE
veh,WNT3A,CHIR	KANSL1	aparc-DKTatlas_rh_area_inferiortemporal	chr17	46282936	46035861	0.843473	0.929032	chr17:46282936:C:T	rs141698966	FALSE	FALSE	FALSE
CHIR	LRRC37A	aparc-DKTatlas_rh_area_inferiortemporal	chr17	45636824	46035861	0.776858	0.994833	chr17:45636824:A:T	rs141698966	TRUE	TRUE	TRUE
veh,CHIR	KANSL1-AS1	aparc-DKTatlas_rh_area_inferiortemporal	chr17	45680084	46035861	0.765851	0.924161	chr17:45680084:C:A	rs141698966	TRUE	TRUE	TRUE
CHIR	ARL17A	aparc-DKTatlas_rh_area_inferiortemporal	chr17	46788237	46548500	NA	0.632362	chr17:46788237:T:C	rs199913382	TRUE	TRUE	TRUE
veh	LRRC37A	aparc-DKTatlas_rh_area_inferiortemporal	chr17	46131998	46035861	0.856014	1	chr17:46131998:G:A	rs141698966	TRUE	TRUE	TRUE
veh,WNT3A,CHIR	ENSG00000285668	aparc-DKTatlas_rh_area_inferiortemporal	chr17	45680084	46035861	0.765851	0.924161	chr17:45680084:C:A	rs141698966	TRUE	TRUE	TRUE
WNT3A	KANSL1-AS1	aparc-DKTatlas_rh_area_inferiortemporal	chr17	46124781	46035861	0.923507	0.994833	chr17:46124781:A:G	rs141698966	TRUE	TRUE	TRUE
veh	ENSG00000267246	aparc-DKTatlas_rh_area_inferiortemporal	chr17	46161205	46035861	0.512379	0.965022	chr17:46161205:C:G	rs141698966	TRUE	TRUE	TRUE
WNT3A	LRRC37A2	aparc-DKTatlas_rh_area_inferiortemporal	chr17	45706437	46035861	0.843473	0.964017	chr17:45706437:A:G	rs141698966	TRUE	TRUE	TRUE
veh	STRN	aparc-DKTatlas_rh_area_isthmuscingulate	chr2	37001603	36872196	0.680853	0.718538	chr2:37001603:T:C	rs2252032	FALSE	FALSE	TRUE
WNT3A	NSF	aparc-DKTatlas_rh_area_lateraloccipital	chr17	46723974	46241497	NA	0.70335	chr17:46723974:C:T	rs2696606	TRUE	TRUE	TRUE
WNT3A	ENSG00000225393	aparc-DKTatlas_rh_area_lateraloccipital	chrX	155548462	155688605	0.678098	NA	chrX:155548462:A:G	rs642043	TRUE	TRUE	TRUE
veh	ENSG00000224216	aparc-DKTatlas_rh_area_lateraloccipital	chrX	155304373	155688605	0.722518	NA	chrX:155304373:T:C	rs642043	TRUE	TRUE	TRUE
veh	F8A1	aparc-DKTatlas_rh_area_lateraloccipital	chrX	155286328	155688605	0.795718	NA	chrX:155286328:G:A	rs642043	TRUE	TRUE	TRUE
CHIR	ENSG00000225393	aparc-DKTatlas_rh_area_lateraloccipital	chrX	155251151	155688605	0.748788	NA	chrX:155251151:T:C	rs642043	TRUE	TRUE	TRUE
veh	ENSG00000225393	aparc-DKTatlas_rh_area_lateraloccipital	chrX	155642082	155688605	0.834217	NA	chrX:155642082:C:T	rs642043	TRUE	TRUE	TRUE
veh	RAB39B	aparc-DKTatlas_rh_area_lateraloccipital	chrX	155636194	155688605	0.802341	NA	chrX:155636194:A:G	rs642043	TRUE	TRUE	TRUE
veh	F8A2	aparc-DKTatlas_rh_area_lateraloccipital	chrX	154437448	154438187	0.87094	NA	chrX:154437448:A:C	rs73638281	TRUE	TRUE	TRUE
CHIR	F8A1	aparc-DKTatlas_rh_area_lateraloccipital	chrX	155617174	155688605	0.882842	NA	chrX:155617174:A:G	rs642043	TRUE	TRUE	TRUE
WNT3A	F8A1	aparc-DKTatlas_rh_area_lateraloccipital	chrX	155636194	155688605	0.802341	NA	chrX:155636194:A:G	rs642043	TRUE	TRUE	TRUE
veh	ARL17A	aparc-DKTatlas_rh_area_lateraloccipital	chr17	46770341	46276362	NA	0.77252	chr17:46770341:C:G	rs2732702	TRUE	TRUE	TRUE
veh,WNT3A,CHIR	TMLHE	aparc-DKTatlas_rh_area_lateraloccipital	chrX	155304373	155688605	0.722518	NA	chrX:155304373:T:C	rs642043	TRUE	TRUE	TRUE
WNT3A	ENSG00000224216	aparc-DKTatlas_rh_area_lateraloccipital	chrX	155548462	155688605	0.678098	NA	chrX:155548462:A:G	rs642043	TRUE	TRUE	TRUE
CHIR	ARL17A	aparc-DKTatlas_rh_area_lateraloccipital	chr17	46788237	46490875	NA	0.629905	chr17:46788237:T:C	chr17:44568241:CT:C	TRUE	TRUE	TRUE
WNT3A	CENPW	aparc-DKTatlas_rh_area_lateralorbitofrontal	chr6	126340008	126369111	0.886662	0.992478	chr6:126340008:T:C	chr6:126690257:AT:A	FALSE	FALSE	TRUE
veh	ENSG00000267246	aparc-DKTatlas_rh_area_lingual	chr17	46161205	46047911	NA	0.9073	chr17:46161205:C:G	chr17:44125277:CT:C	TRUE	TRUE	TRUE
WNT3A	KANSL1-AS1	aparc-DKTatlas_rh_area_lingual	chr17	46124781	46047911	NA	0.871861	chr17:46124781:A:G	chr17:44125277:CT:C	TRUE	TRUE	TRUE
veh	LRRC37A2	aparc-DKTatlas_rh_area_lingual	chr17	46227518	46047911	NA	0.86758	chr17:46227518:C:T	chr17:44125277:CT:C	TRUE	TRUE	TRUE
WNT3A	LRRC37A	aparc-DKTatlas_rh_area_lingual	chr17	45706437	46047911	NA	0.838217	chr17:45706437:A:G	chr17:44125277:CT:C	TRUE	TRUE	TRUE
CHIR	LRRC37A	aparc-DKTatlas_rh_area_lingual	chr17	45636824	46047911	NA	0.871861	chr17:45636824:A:T	chr17:44125277:CT:C	TRUE	TRUE	TRUE
CHIR	ARL17A	aparc-DKTatlas_rh_area_lingual	chr17	46788237	46290087	0.174181	0.632362	chr17:46788237:T:C	rs2732602	TRUE	TRUE	TRUE
veh,CHIR	KANSL1-AS1	aparc-DKTatlas_rh_area_lingual	chr17	45680084	46047911	NA	0.814718	chr17:45680084:C:A	chr17:44125277:CT:C	TRUE	TRUE	TRUE
WNT3A	NSF	aparc-DKTatlas_rh_area_lingual	chr17	46723974	46241497	NA	0.70335	chr17:46723974:C:T	rs2696606	TRUE	TRUE	TRUE
veh,WNT3A,CHIR	KANSL1	aparc-DKTatlas_rh_area_lingual	chr17	46282936	46047911	NA	0.809734	chr17:46282936:C:T	chr17:44125277:CT:C	FALSE	FALSE	FALSE
WNT3A,CHIR	ENSG00000267246	aparc-DKTatlas_rh_area_lingual	chr17	46185975	46047911	NA	0.911034	chr17:46185975:GA:G	chr17:44125277:CT:C	TRUE	TRUE	TRUE
veh,WNT3A,CHIR	ENSG00000285668	aparc-DKTatlas_rh_area_lingual	chr17	45680084	46047911	NA	0.814718	chr17:45680084:C:A	chr17:44125277:CT:C	TRUE	TRUE	TRUE
veh	LRRC37A	aparc-DKTatlas_rh_area_lingual	chr17	46131998	46047911	NA	0.877216	chr17:46131998:G:A	chr17:44125277:CT:C	TRUE	TRUE	TRUE
CHIR	ENSG00000131484	aparc-DKTatlas_rh_area_lingual	chr17	45846971	46047911	NA	0.859952	chr17:45846971:A:C	chr17:44125277:CT:C	TRUE	TRUE	TRUE
WNT3A	LRRC37A2	aparc-DKTatlas_rh_area_lingual	chr17	45706437	46047911	NA	0.838217	chr17:45706437:A:G	chr17:44125277:CT:C	TRUE	TRUE	TRUE
WNT3A	FAM215B	aparc-DKTatlas_rh_area_lingual	chr17	45636824	46047911	NA	0.871861	chr17:45636824:A:T	chr17:44125277:CT:C	TRUE	TRUE	TRUE
veh	FAM215B	aparc-DKTatlas_rh_area_lingual	chr17	46131998	46047911	NA	0.877216	chr17:46131998:G:A	chr17:44125277:CT:C	TRUE	TRUE	TRUE
veh,WNT3A	ENSG00000267198	aparc-DKTatlas_rh_area_lingual	chr17	45680084	46047911	NA	0.814718	chr17:45680084:C:A	chr17:44125277:CT:C	TRUE	TRUE	TRUE
CHIR	LRRC37A2	aparc-DKTatlas_rh_area_lingual	chr17	45636824	46047911	NA	0.871861	chr17:45636824:A:T	chr17:44125277:CT:C	TRUE	TRUE	TRUE
veh,WNT3A	ARHGAP27	aparc-DKTatlas_rh_area_lingual	chr17	45493041	45841739	0.678858	0.774023	chr17:45493041:C:T	rs2106785	TRUE	TRUE	TRUE
CHIR	ENSG00000267198	aparc-DKTatlas_rh_area_lingual	chr17	46036724	46047911	NA	0.871861	chr17:46036724:CT:C	chr17:44125277:CT:C	FALSE	FALSE	FALSE
CHIR	NSF	aparc-DKTatlas_rh_area_middletemporal	chr17	46541752	46107462	0.343808	0.659767	chr17:46541752:G:A	rs4510068	TRUE	TRUE	TRUE
veh,WNT3A	TMEM116	aparc-DKTatlas_rh_area_paracentral	chr12	112121575	112200888	NA	0.830325	chr12:112121575:C:T	rs60619319	TRUE	FALSE	TRUE
veh,CHIR	MAPKAPK5	aparc-DKTatlas_rh_area_paracentral	chr12	112519334	112200888	NA	0.953932	chr12:112519334:G:A	rs60619319	TRUE	TRUE	TRUE
WNT3A	MAPKAPK5	aparc-DKTatlas_rh_area_paracentral	chr12	112249311	112200888	NA	0.755899	chr12:112249311:A:G	rs60619319	TRUE	TRUE	TRUE
CHIR	ENSG00000255310	aparc-DKTatlas_rh_area_posteriorcingulate	chr8	11986249	11986249	1	1	chr8:11986249:G:A	rs4841662	TRUE	TRUE	TRUE
WNT3A	ENSG00000255495	aparc-DKTatlas_rh_area_precentral	chr8	11524858	11524858	1	1	chr8:11524858:G:A	rs2729940	TRUE	TRUE	TRUE
veh,WNT3A	ENSG00000283674	aparc-DKTatlas_rh_area_precentral	chr8	11524858	11524858	1	1	chr8:11524858:G:A	rs2729940	TRUE	TRUE	TRUE
WNT3A	ENSG00000270154	aparc-DKTatlas_rh_area_precentral	chr8	11524858	11524858	1	1	chr8:11524858:G:A	rs2729940	TRUE	TRUE	TRUE
veh,CHIR	KANSL1-AS1	aparc-DKTatlas_rh_area_precuneus	chr17	45680084	45855432	0.607066	0.768282	chr17:45680084:C:A	rs10445367	TRUE	TRUE	TRUE
veh,WNT3A	ARHGAP27	aparc-DKTatlas_rh_area_precuneus	chr17	45493041	45855432	0.629272	0.902393	chr17:45493041:C:T	rs10445367	TRUE	TRUE	TRUE
veh,WNT3A,CHIR	ENSG00000285668	aparc-DKTatlas_rh_area_precuneus	chr17	45680084	45855432	0.607066	0.768282	chr17:45680084:C:A	rs10445367	TRUE	TRUE	TRUE
CHIR	ARL17A	aparc-DKTatlas_rh_area_precuneus	chr17	46788237	46290689	NA	0.632362	chr17:46788237:T:C	rs2668649	TRUE	TRUE	TRUE
veh	FAM215B	aparc-DKTatlas_rh_area_precuneus	chr17	46131998	46180417	0.325482	0.9697	chr17:46131998:G:A	rs2532252	TRUE	TRUE	TRUE
WNT3A	NSF	aparc-DKTatlas_rh_area_precuneus	chr17	46723974	46271868	NA	0.630273	chr17:46723974:C:T	rs2696551	TRUE	TRUE	TRUE
CHIR	ENSG00000267198	aparc-DKTatlas_rh_area_precuneus	chr17	46036724	46180417	0.29793	0.964755	chr17:46036724:CT:C	rs2532252	TRUE	TRUE	TRUE
veh	LRRC37A2	aparc-DKTatlas_rh_area_precuneus	chr17	46227518	46180417	0.325482	0.959392	chr17:46227518:C:T	rs2532252	TRUE	TRUE	TRUE
veh,WNT3A	ENSG00000267198	aparc-DKTatlas_rh_area_precuneus	chr17	45680084	45855432	0.607066	0.768282	chr17:45680084:C:A	rs10445367	TRUE	TRUE	TRUE
veh	ARL17A	aparc-DKTatlas_rh_area_precuneus	chr17	46770341	46271868	NA	0.65842	chr17:46770341:C:G	rs2696551	TRUE	TRUE	TRUE
veh,WNT3A,CHIR	KANSL1	aparc-DKTatlas_rh_area_precuneus	chr17	46282936	46180417	0.337201	0.901169	chr17:46282936:C:T	rs2532252	TRUE	TRUE	TRUE
WNT3A,CHIR	ENSG00000267246	aparc-DKTatlas_rh_area_precuneus	chr17	46185975	46180417	0.597734	1	chr17:46185975:GA:G	rs2532252	TRUE	TRUE	TRUE
veh	ENSG00000267246	aparc-DKTatlas_rh_area_precuneus	chr17	46161205	46180417	0.674274	0.994945	chr17:46161205:C:G	rs2532252	TRUE	TRUE	TRUE
veh	MEGF9	aparc-DKTatlas_rh_area_precuneus	chr9	120725625	120601255	0.727852	0.845474	chr9:120725625:A:G	rs10616	TRUE	TRUE	TRUE
veh	LRRC37A	aparc-DKTatlas_rh_area_precuneus	chr17	46131998	46180417	0.325482	0.9697	chr17:46131998:G:A	rs2532252	TRUE	TRUE	TRUE
WNT3A	LRRC37A	aparc-DKTatlas_rh_area_precuneus	chr17	45706437	46180417	0.271228	0.934839	chr17:45706437:A:G	rs2532252	TRUE	TRUE	TRUE
CHIR	LRRC37A2	aparc-DKTatlas_rh_area_precuneus	chr17	45636824	45855432	0.635722	0.837981	chr17:45636824:A:T	rs10445367	TRUE	TRUE	TRUE
CHIR	ENSG00000131484	aparc-DKTatlas_rh_area_precuneus	chr17	45846971	46180417	0.279864	0.94983	chr17:45846971:A:C	rs2532252	TRUE	TRUE	TRUE
CHIR	LRRC37A	aparc-DKTatlas_rh_area_precuneus	chr17	45636824	45855432	0.635722	0.837981	chr17:45636824:A:T	rs10445367	TRUE	TRUE	TRUE
WNT3A	KANSL1-AS1	aparc-DKTatlas_rh_area_precuneus	chr17	46124781	46180417	0.365131	0.964755	chr17:46124781:A:G	rs2532252	TRUE	TRUE	TRUE
WNT3A	LRRC37A2	aparc-DKTatlas_rh_area_precuneus	chr17	45706437	46180417	0.271228	0.934839	chr17:45706437:A:G	rs2532252	TRUE	TRUE	TRUE
WNT3A	FAM215B	aparc-DKTatlas_rh_area_precuneus	chr17	45636824	45855432	0.635722	0.837981	chr17:45636824:A:T	rs10445367	TRUE	TRUE	TRUE
CHIR	NSF	aparc-DKTatlas_rh_area_rostralanteriorcingulate	chr17	46541752	46111701	0.314857	0.643136	chr17:46541752:G:A	rs7225002	TRUE	TRUE	TRUE
veh,WNT3A	ENSG00000284606	aparc-DKTatlas_rh_area_superiortemporal	chr8	8462453	8462519	0.949564	0.874465	chr8:8462453:G:C	rs2979179	TRUE	TRUE	TRUE
CHIR	ACTR1A	aparc-DKTatlas_rh_area_transversetemporal	chr10	102696929	102671905	0.741034	0.910957	chr10:102696929:T:C	rs200428110	FALSE	FALSE	TRUE
veh,WNT3A	ARL3	aparc-DKTatlas_rh_area_transversetemporal	chr10	102704900	102671905	0.803552	0.901047	chr10:102704900:T:C	rs200428110	FALSE	FALSE	TRUE
WNT3A,CHIR	SHTN1	aparc-DKTatlas_rh_area_insula	chr10	116974835	116908800	0.540422	0.755912	chr10:116974835:T:C	rs10886016	FALSE	FALSE	TRUE
veh,WNT3A	H4C8	aparc-DKTatlas_rh_area_insula	chr6	26285455	26228933	0.652222	0.706365	chr6:26285455:T:C	rs806789	TRUE	FALSE	TRUE
WNT3A,CHIR	ENO4	aparc-DKTatlas_rh_area_insula	chr10	116974835	116908800	0.540422	0.755912	chr10:116974835:T:C	rs10886016	FALSE	FALSE	TRUE
CHIR	H4C8	aparc-DKTatlas_rh_area_insula	chr6	26335118	26228933	0.602728	0.509893	chr6:26335118:C:G	rs806789	TRUE	FALSE	TRUE
veh	SHTN1	aparc-DKTatlas_rh_area_insula	chr10	116936755	116908800	0.667028	0.811466	chr10:116936755:A:T	rs10886016	FALSE	FALSE	TRUE
WNT3A	NSF	aparc-a2009s_lh_area_G+S-occipital-inf	chr17	46723974	46261637	NA	0.716577	chr17:46723974:C:T	rs34677756	TRUE	TRUE	TRUE
veh	STRN	aparc-a2009s_lh_area_G+S-paracentral	chr2	37001603	37026892	0.782176	0.948275	chr2:37001603:T:C	rs13394987	FALSE	FALSE	TRUE
veh,WNT3A	ENSG00000284606	aparc-a2009s_lh_area_G+S-cingul-Mid-Ant	chr8	8462453	8454021	0.636435	0.643018	chr8:8462453:G:C	rs2980764	TRUE	TRUE	TRUE
CHIR	NSF	aparc-a2009s_lh_area_G-cingul-Post-dorsal	chr17	46541752	46111701	0.314857	0.643136	chr17:46541752:G:A	rs7225002	TRUE	TRUE	TRUE
CHIR	ENSG00000284606	aparc-a2009s_lh_area_G-front-sup	chr8	8801030	8934916	0.662236	0.444149	chr8:8801030:A:G	rs6983150	TRUE	TRUE	TRUE
veh,WNT3A	ENSG00000284606	aparc-a2009s_lh_area_G-front-sup	chr8	8462453	8934916	0.604244	0.361545	chr8:8462453:G:C	rs6983150	TRUE	TRUE	TRUE
veh	LRRC37A2	aparc-a2009s_lh_area_G-occipital-middle	chr17	46227518	46262378	NA	0.835167	chr17:46227518:C:T	chr17:44339744:TC:T	TRUE	TRUE	TRUE
WNT3A	NSF	aparc-a2009s_lh_area_G-occipital-middle	chr17	46723974	46262378	NA	0.641922	chr17:46723974:C:T	chr17:44339744:TC:T	TRUE	TRUE	TRUE
WNT3A	LRRC37A	aparc-a2009s_lh_area_G-occipital-middle	chr17	45706437	46115202	NA	0.807776	chr17:45706437:A:G	rs4630591	TRUE	TRUE	TRUE
veh,CHIR	KANSL1-AS1	aparc-a2009s_lh_area_G-occipital-middle	chr17	45680084	46115202	NA	0.742366	chr17:45680084:C:A	rs4630591	TRUE	TRUE	TRUE
WNT3A	FAM215B	aparc-a2009s_lh_area_G-occipital-middle	chr17	45636824	46115202	NA	0.813013	chr17:45636824:A:T	rs4630591	TRUE	TRUE	TRUE
veh,WNT3A,CHIR	KANSL1	aparc-a2009s_lh_area_G-occipital-middle	chr17	46282936	46262378	NA	0.813473	chr17:46282936:C:T	chr17:44339744:TC:T	FALSE	FALSE	FALSE
veh	ENSG00000267246	aparc-a2009s_lh_area_G-occipital-middle	chr17	46161205	46262378	NA	0.816711	chr17:46161205:C:G	chr17:44339744:TC:T	TRUE	TRUE	TRUE
WNT3A	LRRC37A2	aparc-a2009s_lh_area_G-occipital-middle	chr17	45706437	46115202	NA	0.807776	chr17:45706437:A:G	rs4630591	TRUE	TRUE	TRUE
veh	ARL17A	aparc-a2009s_lh_area_G-occipital-middle	chr17	46770341	46285267	NA	0.694988	chr17:46770341:C:G	rs2696504	TRUE	TRUE	TRUE
CHIR	LRRC37A2	aparc-a2009s_lh_area_G-occipital-middle	chr17	45636824	46115202	NA	0.813013	chr17:45636824:A:T	rs4630591	TRUE	TRUE	TRUE
veh	LRRC37A	aparc-a2009s_lh_area_G-occipital-middle	chr17	46131998	46262378	NA	0.845254	chr17:46131998:G:A	chr17:44339744:TC:T	TRUE	TRUE	TRUE
CHIR	ENSG00000131484	aparc-a2009s_lh_area_G-occipital-middle	chr17	45846971	46262378	NA	0.841201	chr17:45846971:A:C	chr17:44339744:TC:T	TRUE	TRUE	TRUE
veh	FAM215B	aparc-a2009s_lh_area_G-occipital-middle	chr17	46131998	46262378	NA	0.845254	chr17:46131998:G:A	chr17:44339744:TC:T	TRUE	TRUE	TRUE
WNT3A	KANSL1-AS1	aparc-a2009s_lh_area_G-occipital-middle	chr17	46124781	46262378	NA	0.838628	chr17:46124781:A:G	chr17:44339744:TC:T	TRUE	TRUE	TRUE
veh,WNT3A	ENSG00000267198	aparc-a2009s_lh_area_G-occipital-middle	chr17	45680084	46115202	NA	0.742366	chr17:45680084:C:A	rs4630591	TRUE	TRUE	TRUE
CHIR	LRRC37A	aparc-a2009s_lh_area_G-occipital-middle	chr17	45636824	46115202	NA	0.813013	chr17:45636824:A:T	rs4630591	TRUE	TRUE	TRUE
WNT3A,CHIR	ENSG00000267246	aparc-a2009s_lh_area_G-occipital-middle	chr17	46185975	46262378	NA	0.818455	chr17:46185975:GA:G	chr17:44339744:TC:T	TRUE	TRUE	TRUE
veh,WNT3A,CHIR	ENSG00000285668	aparc-a2009s_lh_area_G-occipital-middle	chr17	45680084	46115202	NA	0.742366	chr17:45680084:C:A	rs4630591	TRUE	TRUE	TRUE
CHIR	ENSG00000267198	aparc-a2009s_lh_area_G-occipital-middle	chr17	46036724	46262378	NA	0.838628	chr17:46036724:CT:C	chr17:44339744:TC:T	FALSE	FALSE	FALSE
veh	ARL17A	aparc-a2009s_lh_area_G-oc-temp-lat-fusifor	chr17	46770341	46275066	NA	0.663206	chr17:46770341:C:G	chr17:44352432:AT:A	TRUE	TRUE	TRUE
veh,WNT3A	ARHGAP27	aparc-a2009s_lh_area_G-oc-temp-lat-fusifor	chr17	45493041	45587956	NA	0.727955	chr17:45493041:C:T	rs2462833	TRUE	TRUE	TRUE
CHIR	ARL17A	aparc-a2009s_lh_area_G-oc-temp-lat-fusifor	chr17	46788237	46490875	NA	0.629905	chr17:46788237:T:C	chr17:44568241:CT:C	TRUE	TRUE	TRUE
WNT3A	NSF	aparc-a2009s_lh_area_G-oc-temp-lat-fusifor	chr17	46723974	46275066	NA	0.634367	chr17:46723974:C:T	chr17:44352432:AT:A	TRUE	TRUE	TRUE
veh,WNT3A,CHIR	ENSG00000285668	aparc-a2009s_lh_area_G-oc-temp-med-Lingual	chr17	45680084	46115202	NA	0.742366	chr17:45680084:C:A	rs4630591	TRUE	TRUE	TRUE
CHIR	ST7L	aparc-a2009s_lh_area_G-oc-temp-med-Lingual	chr1	112659586	112699866	0.436226	0.648891	chr1:112659586:C:T	rs3013431	TRUE	TRUE	TRUE
WNT3A	FAM215B	aparc-a2009s_lh_area_G-oc-temp-med-Lingual	chr17	45636824	46115202	NA	0.813013	chr17:45636824:A:T	rs4630591	TRUE	TRUE	TRUE
WNT3A	KANSL1-AS1	aparc-a2009s_lh_area_G-oc-temp-med-Lingual	chr17	46124781	46278384	NA	0.6735	chr17:46124781:A:G	rs113677423	TRUE	TRUE	TRUE
CHIR	LRRC37A2	aparc-a2009s_lh_area_G-oc-temp-med-Lingual	chr17	45636824	46115202	NA	0.813013	chr17:45636824:A:T	rs4630591	TRUE	TRUE	TRUE
WNT3A	ST7L	aparc-a2009s_lh_area_G-oc-temp-med-Lingual	chr1	112691834	112699866	0.842999	0.686726	chr1:112691834:G:A	rs3013431	TRUE	TRUE	TRUE
veh	ENSG00000267246	aparc-a2009s_lh_area_G-oc-temp-med-Lingual	chr17	46161205	46278384	NA	0.649632	chr17:46161205:C:G	rs113677423	TRUE	TRUE	TRUE
CHIR	LRRC37A	aparc-a2009s_lh_area_G-oc-temp-med-Lingual	chr17	45636824	46115202	NA	0.813013	chr17:45636824:A:T	rs4630591	TRUE	TRUE	TRUE
WNT3A,CHIR	ENSG00000267246	aparc-a2009s_lh_area_G-oc-temp-med-Lingual	chr17	46185975	46278384	NA	0.660167	chr17:46185975:GA:G	rs113677423	TRUE	TRUE	TRUE
veh,WNT3A	ENSG00000267198	aparc-a2009s_lh_area_G-oc-temp-med-Lingual	chr17	45680084	46115202	NA	0.742366	chr17:45680084:C:A	rs4630591	TRUE	TRUE	TRUE
WNT3A	LRRC37A2	aparc-a2009s_lh_area_G-oc-temp-med-Lingual	chr17	45706437	46115202	NA	0.807776	chr17:45706437:A:G	rs4630591	TRUE	TRUE	TRUE
veh	LRRC37A2	aparc-a2009s_lh_area_G-oc-temp-med-Lingual	chr17	46227518	46278384	NA	0.682936	chr17:46227518:C:T	rs113677423	TRUE	TRUE	TRUE
veh	ST7L	aparc-a2009s_lh_area_G-oc-temp-med-Lingual	chr1	112626827	112699866	0.796107	0.688193	chr1:112626827:G:A	rs3013431	TRUE	TRUE	TRUE
CHIR	ENSG00000131484	aparc-a2009s_lh_area_G-oc-temp-med-Lingual	chr17	45846971	46278384	NA	0.669072	chr17:45846971:A:C	rs113677423	TRUE	TRUE	TRUE
CHIR	ENSG00000267198	aparc-a2009s_lh_area_G-oc-temp-med-Lingual	chr17	46036724	46278384	NA	0.6735	chr17:46036724:CT:C	rs113677423	FALSE	FALSE	FALSE
veh	FAM215B	aparc-a2009s_lh_area_G-oc-temp-med-Lingual	chr17	46131998	46278384	NA	0.68022	chr17:46131998:G:A	rs113677423	TRUE	TRUE	TRUE
veh	LRRC37A	aparc-a2009s_lh_area_G-oc-temp-med-Lingual	chr17	46131998	46278384	NA	0.68022	chr17:46131998:G:A	rs113677423	TRUE	TRUE	TRUE
veh,CHIR	KANSL1-AS1	aparc-a2009s_lh_area_G-oc-temp-med-Lingual	chr17	45680084	46115202	NA	0.742366	chr17:45680084:C:A	rs4630591	TRUE	TRUE	TRUE
veh,WNT3A,CHIR	KANSL1	aparc-a2009s_lh_area_G-oc-temp-med-Lingual	chr17	46282936	46278384	NA	0.639315	chr17:46282936:C:T	rs113677423	FALSE	FALSE	FALSE
veh,WNT3A	ARHGAP27	aparc-a2009s_lh_area_G-oc-temp-med-Lingual	chr17	45493041	45862029	0.619605	0.774023	chr17:45493041:C:T	rs56100710	TRUE	TRUE	TRUE
WNT3A	LRRC37A	aparc-a2009s_lh_area_G-oc-temp-med-Lingual	chr17	45706437	46115202	NA	0.807776	chr17:45706437:A:G	rs4630591	TRUE	TRUE	TRUE
veh	PIP4K2A	aparc-a2009s_lh_area_G-orbital	chr10	21765843	21535690	0.263282	0.602975	chr10:21765843:C:CA	rs10828248	FALSE	FALSE	FALSE
CHIR	ENSG00000267198	aparc-a2009s_lh_area_G-pariet-inf-Angular	chr17	46036724	46399911	0.417591	0.937972	chr17:46036724:CT:C	rs62071452	FALSE	FALSE	FALSE
veh	FAM215B	aparc-a2009s_lh_area_G-pariet-inf-Angular	chr17	46131998	46399911	0.378061	0.943241	chr17:46131998:G:A	rs62071452	TRUE	TRUE	TRUE
veh,WNT3A,CHIR	KANSL1	aparc-a2009s_lh_area_G-pariet-inf-Angular	chr17	46282936	46399911	0.462509	0.920381	chr17:46282936:C:T	rs62071452	FALSE	FALSE	FALSE
veh	ARL17A	aparc-a2009s_lh_area_G-pariet-inf-Angular	chr17	46770341	46399911	0.0476682	0.766505	chr17:46770341:C:G	rs62071452	TRUE	TRUE	TRUE
CHIR	ARL17A	aparc-a2009s_lh_area_G-pariet-inf-Angular	chr17	46788237	46399911	0.0479531	0.64267	chr17:46788237:T:C	rs62071452	TRUE	TRUE	TRUE
WNT3A,CHIR	ENSG00000267246	aparc-a2009s_lh_area_G-pariet-inf-Angular	chr17	46185975	46399911	0.384492	0.914205	chr17:46185975:GA:G	rs62071452	FALSE	FALSE	FALSE
veh	LRRC37A	aparc-a2009s_lh_area_G-pariet-inf-Angular	chr17	46131998	46399911	0.378061	0.943241	chr17:46131998:G:A	rs62071452	TRUE	TRUE	TRUE
WNT3A	NSF	aparc-a2009s_lh_area_G-pariet-inf-Angular	chr17	46723974	46399911	0.15028	0.736303	chr17:46723974:C:T	rs62071452	TRUE	TRUE	TRUE
WNT3A	KANSL1-AS1	aparc-a2009s_lh_area_G-pariet-inf-Angular	chr17	46124781	46399911	0.417591	0.937972	chr17:46124781:A:G	rs62071452	TRUE	TRUE	TRUE
veh	ENSG00000267246	aparc-a2009s_lh_area_G-pariet-inf-Angular	chr17	46161205	46399911	0.291946	0.910181	chr17:46161205:C:G	rs62071452	TRUE	TRUE	TRUE
veh	LRRC37A2	aparc-a2009s_lh_area_G-pariet-inf-Angular	chr17	46227518	46399911	0.378061	0.943503	chr17:46227518:C:T	rs62071452	TRUE	TRUE	TRUE
CHIR	ENSG00000267198	aparc-a2009s_lh_area_G-pariet-inf-Supramar	chr17	46036724	45663199	0.168449	0.817409	chr17:46036724:CT:C	rs1724409	TRUE	TRUE	TRUE
veh	ENSG00000267246	aparc-a2009s_lh_area_G-pariet-inf-Supramar	chr17	46161205	45663199	0.283403	0.805117	chr17:46161205:C:G	rs1724409	TRUE	TRUE	TRUE
WNT3A,CHIR	ENSG00000267246	aparc-a2009s_lh_area_G-pariet-inf-Supramar	chr17	46185975	45693346	0.289912	0.859057	chr17:46185975:GA:G	rs7207373	TRUE	TRUE	TRUE
CHIR	ENSG00000131484	aparc-a2009s_lh_area_G-pariet-inf-Supramar	chr17	45846971	45663199	0.376842	0.812193	chr17:45846971:A:C	rs1724409	TRUE	TRUE	TRUE
WNT3A	LRRC37A	aparc-a2009s_lh_area_G-pariet-inf-Supramar	chr17	45706437	45663199	0.244729	0.810246	chr17:45706437:A:G	rs1724409	TRUE	TRUE	TRUE
veh	ARL17A	aparc-a2009s_lh_area_G-pariet-inf-Supramar	chr17	46770341	46788132	0.219156	0.721842	chr17:46770341:C:G	rs199499	TRUE	TRUE	TRUE
veh	FAM215B	aparc-a2009s_lh_area_G-pariet-inf-Supramar	chr17	46131998	45663199	0.18173	0.821256	chr17:46131998:G:A	rs1724409	TRUE	TRUE	TRUE
CHIR	LRRC37A2	aparc-a2009s_lh_area_G-pariet-inf-Supramar	chr17	45636824	45663199	0.210995	0.826373	chr17:45636824:A:T	rs1724409	TRUE	TRUE	TRUE
CHIR	LRRC37A	aparc-a2009s_lh_area_G-pariet-inf-Supramar	chr17	45636824	45663199	0.210995	0.826373	chr17:45636824:A:T	rs1724409	TRUE	TRUE	TRUE
veh,WNT3A	ENSG00000267198	aparc-a2009s_lh_area_G-pariet-inf-Supramar	chr17	45680084	45663199	0.23162	0.761863	chr17:45680084:C:A	rs1724409	TRUE	TRUE	TRUE
veh	LRRC37A2	aparc-a2009s_lh_area_G-pariet-inf-Supramar	chr17	46227518	46047911	NA	0.86758	chr17:46227518:C:T	chr17:44125277:CT:C	TRUE	TRUE	TRUE
WNT3A	FAM215B	aparc-a2009s_lh_area_G-pariet-inf-Supramar	chr17	45636824	45663199	0.210995	0.826373	chr17:45636824:A:T	rs1724409	TRUE	TRUE	TRUE
veh,WNT3A	ARHGAP27	aparc-a2009s_lh_area_G-pariet-inf-Supramar	chr17	45493041	45663199	0.223408	0.644503	chr17:45493041:C:T	rs1724409	TRUE	TRUE	TRUE
WNT3A	NSF	aparc-a2009s_lh_area_G-pariet-inf-Supramar	chr17	46723974	46246891	NA	0.716577	chr17:46723974:C:T	rs1706726	TRUE	TRUE	TRUE
veh,WNT3A,CHIR	KANSL1	aparc-a2009s_lh_area_G-pariet-inf-Supramar	chr17	46282936	46047911	NA	0.809734	chr17:46282936:C:T	chr17:44125277:CT:C	FALSE	FALSE	FALSE
veh,WNT3A,CHIR	ENSG00000285668	aparc-a2009s_lh_area_G-pariet-inf-Supramar	chr17	45680084	45663199	0.23162	0.761863	chr17:45680084:C:A	rs1724409	TRUE	TRUE	TRUE
veh,CHIR	KANSL1-AS1	aparc-a2009s_lh_area_G-pariet-inf-Supramar	chr17	45680084	45663199	0.23162	0.761863	chr17:45680084:C:A	rs1724409	TRUE	TRUE	TRUE
WNT3A	KANSL1-AS1	aparc-a2009s_lh_area_G-pariet-inf-Supramar	chr17	46124781	45663199	0.210995	0.817409	chr17:46124781:A:G	rs1724409	TRUE	TRUE	TRUE
CHIR	ARL17A	aparc-a2009s_lh_area_G-pariet-inf-Supramar	chr17	46788237	46788132	0.23745	0.795279	chr17:46788237:T:C	rs199499	TRUE	TRUE	TRUE
WNT3A	LRRC37A2	aparc-a2009s_lh_area_G-pariet-inf-Supramar	chr17	45706437	45663199	0.244729	0.810246	chr17:45706437:A:G	rs1724409	TRUE	TRUE	TRUE
veh	LRRC37A	aparc-a2009s_lh_area_G-pariet-inf-Supramar	chr17	46131998	45663199	0.18173	0.821256	chr17:46131998:G:A	rs1724409	TRUE	TRUE	TRUE
WNT3A	LRRC37A2	aparc-a2009s_lh_area_G-temp-sup-G-T-transv	chr17	45706437	45679603	0.179444	0.850423	chr17:45706437:A:G	rs1635288	TRUE	TRUE	TRUE
veh,WNT3A,CHIR	ENSG00000285668	aparc-a2009s_lh_area_G-temp-sup-G-T-transv	chr17	45680084	45679603	0.209716	0.808121	chr17:45680084:C:A	rs1635288	TRUE	TRUE	TRUE
WNT3A	FAM215B	aparc-a2009s_lh_area_G-temp-sup-G-T-transv	chr17	45636824	45679603	0.194307	0.87706	chr17:45636824:A:T	rs1635288	TRUE	TRUE	TRUE
CHIR	ENSG00000131484	aparc-a2009s_lh_area_G-temp-sup-G-T-transv	chr17	45846971	45679603	0.423469	0.86253	chr17:45846971:A:C	rs1635288	TRUE	TRUE	TRUE
veh,WNT3A	ARHGAP27	aparc-a2009s_lh_area_G-temp-sup-G-T-transv	chr17	45493041	45679603	0.211942	0.689499	chr17:45493041:C:T	rs1635288	TRUE	TRUE	TRUE
CHIR	LRRC37A2	aparc-a2009s_lh_area_G-temp-sup-G-T-transv	chr17	45636824	45679603	0.194307	0.87706	chr17:45636824:A:T	rs1635288	TRUE	TRUE	TRUE
veh	FAM215B	aparc-a2009s_lh_area_G-temp-sup-G-T-transv	chr17	46131998	45679603	0.167969	0.871914	chr17:46131998:G:A	rs1635288	TRUE	TRUE	TRUE
CHIR	ENSG00000267198	aparc-a2009s_lh_area_G-temp-sup-G-T-transv	chr17	46036724	45679603	0.153422	0.867709	chr17:46036724:CT:C	rs1635288	TRUE	TRUE	TRUE
veh,CHIR	KANSL1-AS1	aparc-a2009s_lh_area_G-temp-sup-G-T-transv	chr17	45680084	45679603	0.209716	0.808121	chr17:45680084:C:A	rs1635288	TRUE	TRUE	TRUE
WNT3A,CHIR	ENSG00000267246	aparc-a2009s_lh_area_G-temp-sup-G-T-transv	chr17	46185975	46200744	NA	0.9697	chr17:46185975:GA:G	chr17:44278110:AAT:A	TRUE	TRUE	TRUE
veh,WNT3A	ENSG00000267198	aparc-a2009s_lh_area_G-temp-sup-G-T-transv	chr17	45680084	45679603	0.209716	0.808121	chr17:45680084:C:A	rs1635288	TRUE	TRUE	TRUE
WNT3A	KANSL1-AS1	aparc-a2009s_lh_area_G-temp-sup-G-T-transv	chr17	46124781	45679603	0.194307	0.867709	chr17:46124781:A:G	rs1635288	TRUE	TRUE	TRUE
WNT3A	LRRC37A	aparc-a2009s_lh_area_G-temp-sup-G-T-transv	chr17	45706437	45679603	0.179444	0.850423	chr17:45706437:A:G	rs1635288	TRUE	TRUE	TRUE
veh	LRRC37A2	aparc-a2009s_lh_area_G-temp-sup-G-T-transv	chr17	46227518	46200744	NA	0.989703	chr17:46227518:C:T	chr17:44278110:AAT:A	TRUE	TRUE	TRUE
veh	ENSG00000267246	aparc-a2009s_lh_area_G-temp-sup-G-T-transv	chr17	46161205	45679603	0.323651	0.846958	chr17:46161205:C:G	rs1635288	TRUE	TRUE	TRUE
veh	LRRC37A	aparc-a2009s_lh_area_G-temp-sup-G-T-transv	chr17	46131998	45679603	0.167969	0.871914	chr17:46131998:G:A	rs1635288	TRUE	TRUE	TRUE
CHIR	LRRC37A	aparc-a2009s_lh_area_G-temp-sup-G-T-transv	chr17	45636824	45679603	0.194307	0.87706	chr17:45636824:A:T	rs1635288	TRUE	TRUE	TRUE
veh,WNT3A,CHIR	KANSL1	aparc-a2009s_lh_area_G-temp-sup-G-T-transv	chr17	46282936	46200744	NA	0.929032	chr17:46282936:C:T	chr17:44278110:AAT:A	TRUE	TRUE	TRUE
CHIR	ENSG00000255310	aparc-a2009s_lh_area_G-temp-sup-Lateral	chr8	11986249	11999808	0.694566	0.629126	chr8:11986249:G:A	rs6601649	TRUE	TRUE	TRUE
CHIR	ENSG00000131484	aparc-a2009s_lh_area_Pole-occipital	chr17	45846971	46148520	NA	0.844525	chr17:45846971:A:C	rs1406069	TRUE	TRUE	TRUE
veh,CHIR	KANSL1-AS1	aparc-a2009s_lh_area_Pole-occipital	chr17	45680084	46148520	NA	0.788329	chr17:45680084:C:A	rs1406069	TRUE	TRUE	TRUE
veh,WNT3A	ENSG00000267198	aparc-a2009s_lh_area_Pole-occipital	chr17	45680084	46148520	NA	0.788329	chr17:45680084:C:A	rs1406069	TRUE	TRUE	TRUE
veh,WNT3A,CHIR	ENSG00000285668	aparc-a2009s_lh_area_Pole-occipital	chr17	45680084	46148520	NA	0.788329	chr17:45680084:C:A	rs1406069	TRUE	TRUE	TRUE
WNT3A	LRRC37A2	aparc-a2009s_lh_area_Pole-occipital	chr17	45706437	46148520	NA	0.833687	chr17:45706437:A:G	rs1406069	TRUE	TRUE	TRUE
WNT3A	LRRC37A	aparc-a2009s_lh_area_Pole-occipital	chr17	45706437	46148520	NA	0.833687	chr17:45706437:A:G	rs1406069	TRUE	TRUE	TRUE
WNT3A	ST7L	aparc-a2009s_lh_area_S-calcarine	chr1	112691834	112699866	0.842999	0.686726	chr1:112691834:G:A	rs3013431	TRUE	TRUE	TRUE
WNT3A	NDUFAF2	aparc-a2009s_lh_area_S-calcarine	chr5	60874510	60991175	0.382501	0.689911	chr5:60874510:A:G	rs329621	TRUE	FALSE	TRUE
CHIR	ST7L	aparc-a2009s_lh_area_S-calcarine	chr1	112659586	112699866	0.436226	0.648891	chr1:112659586:C:T	rs3013431	TRUE	TRUE	TRUE
veh	ST7L	aparc-a2009s_lh_area_S-calcarine	chr1	112626827	112699866	0.796107	0.688193	chr1:112626827:G:A	rs3013431	TRUE	TRUE	TRUE
veh	STRN	aparc-a2009s_lh_area_S-cingul-Marginalis	chr2	37001603	36975565	0.942658	0.966837	chr2:37001603:T:C	rs4670643	FALSE	FALSE	TRUE
veh,WNT3A	ARHGAP27	aparc-a2009s_lh_area_S-collat-transv-post	chr17	45493041	45891459	NA	0.770912	chr17:45493041:C:T	rs113150359	TRUE	TRUE	TRUE
veh,CHIR	KANSL1-AS1	aparc-a2009s_lh_area_S-collat-transv-post	chr17	45680084	45891459	NA	0.917718	chr17:45680084:C:A	rs113150359	TRUE	TRUE	TRUE
WNT3A	FAM215B	aparc-a2009s_lh_area_S-collat-transv-post	chr17	45636824	45891459	NA	0.989672	chr17:45636824:A:T	rs113150359	TRUE	TRUE	TRUE
WNT3A	LRRC37A	aparc-a2009s_lh_area_S-collat-transv-post	chr17	45706437	45891459	NA	0.958349	chr17:45706437:A:G	rs113150359	TRUE	TRUE	TRUE
veh,WNT3A,CHIR	ENSG00000285668	aparc-a2009s_lh_area_S-collat-transv-post	chr17	45680084	45891459	NA	0.917718	chr17:45680084:C:A	rs113150359	TRUE	TRUE	TRUE
CHIR	ENSG00000131484	aparc-a2009s_lh_area_S-collat-transv-post	chr17	45846971	46267011	NA	0.775888	chr17:45846971:A:C	rs144129607	TRUE	TRUE	TRUE
veh,WNT3A	ENSG00000267198	aparc-a2009s_lh_area_S-collat-transv-post	chr17	45680084	45891459	NA	0.917718	chr17:45680084:C:A	rs113150359	TRUE	TRUE	TRUE
CHIR	LRRC37A	aparc-a2009s_lh_area_S-collat-transv-post	chr17	45636824	45891459	NA	0.989672	chr17:45636824:A:T	rs113150359	TRUE	TRUE	TRUE
WNT3A	LRRC37A2	aparc-a2009s_lh_area_S-collat-transv-post	chr17	45706437	45891459	NA	0.958349	chr17:45706437:A:G	rs113150359	TRUE	TRUE	TRUE
CHIR	LRRC37A2	aparc-a2009s_lh_area_S-collat-transv-post	chr17	45636824	45891459	NA	0.989672	chr17:45636824:A:T	rs113150359	TRUE	TRUE	TRUE
veh,WNT3A,CHIR	ENSG00000285668	aparc-a2009s_lh_area_S-oc-temp-med+Lingual	chr17	45680084	46115202	NA	0.742366	chr17:45680084:C:A	rs4630591	TRUE	TRUE	TRUE
CHIR	ENSG00000131484	aparc-a2009s_lh_area_S-oc-temp-med+Lingual	chr17	45846971	46115202	NA	0.793813	chr17:45846971:A:C	rs4630591	TRUE	TRUE	TRUE
veh	FAM215B	aparc-a2009s_lh_area_S-oc-temp-med+Lingual	chr17	46131998	46115202	NA	0.808829	chr17:46131998:G:A	rs4630591	TRUE	TRUE	TRUE
WNT3A	LRRC37A	aparc-a2009s_lh_area_S-oc-temp-med+Lingual	chr17	45706437	46115202	NA	0.807776	chr17:45706437:A:G	rs4630591	TRUE	TRUE	TRUE
veh,WNT3A,CHIR	KANSL1	aparc-a2009s_lh_area_S-oc-temp-med+Lingual	chr17	46282936	46115202	NA	0.74765	chr17:46282936:C:T	rs4630591	TRUE	TRUE	TRUE
CHIR	LRRC37A2	aparc-a2009s_lh_area_S-oc-temp-med+Lingual	chr17	45636824	46115202	NA	0.813013	chr17:45636824:A:T	rs4630591	TRUE	TRUE	TRUE
veh,WNT3A	ARHGAP27	aparc-a2009s_lh_area_S-oc-temp-med+Lingual	chr17	45493041	45649293	NA	0.644503	chr17:45493041:C:T	rs439945	TRUE	TRUE	TRUE
WNT3A	FAM215B	aparc-a2009s_lh_area_S-oc-temp-med+Lingual	chr17	45636824	46115202	NA	0.813013	chr17:45636824:A:T	rs4630591	TRUE	TRUE	TRUE
veh	LRRC37A	aparc-a2009s_lh_area_S-oc-temp-med+Lingual	chr17	46131998	46115202	NA	0.808829	chr17:46131998:G:A	rs4630591	TRUE	TRUE	TRUE
veh	ENSG00000267246	aparc-a2009s_lh_area_S-oc-temp-med+Lingual	chr17	46161205	46115202	NA	0.773874	chr17:46161205:C:G	rs4630591	TRUE	TRUE	TRUE
WNT3A	NSF	aparc-a2009s_lh_area_S-oc-temp-med+Lingual	chr17	46723974	46277938	NA	0.634367	chr17:46723974:C:T	rs371894855	TRUE	TRUE	TRUE
CHIR	ARL17A	aparc-a2009s_lh_area_S-oc-temp-med+Lingual	chr17	46788237	46490875	NA	0.629905	chr17:46788237:T:C	chr17:44568241:CT:C	TRUE	TRUE	TRUE
veh,WNT3A	ENSG00000267198	aparc-a2009s_lh_area_S-oc-temp-med+Lingual	chr17	45680084	46115202	NA	0.742366	chr17:45680084:C:A	rs4630591	TRUE	TRUE	TRUE
CHIR	LRRC37A	aparc-a2009s_lh_area_S-oc-temp-med+Lingual	chr17	45636824	46115202	NA	0.813013	chr17:45636824:A:T	rs4630591	TRUE	TRUE	TRUE
WNT3A	LRRC37A2	aparc-a2009s_lh_area_S-oc-temp-med+Lingual	chr17	45706437	46115202	NA	0.807776	chr17:45706437:A:G	rs4630591	TRUE	TRUE	TRUE
WNT3A,CHIR	ENSG00000267246	aparc-a2009s_lh_area_S-oc-temp-med+Lingual	chr17	46185975	46115202	NA	0.785781	chr17:46185975:GA:G	rs4630591	TRUE	TRUE	TRUE
veh,CHIR	KANSL1-AS1	aparc-a2009s_lh_area_S-oc-temp-med+Lingual	chr17	45680084	46115202	NA	0.742366	chr17:45680084:C:A	rs4630591	TRUE	TRUE	TRUE
veh	LRRC37A2	aparc-a2009s_lh_area_S-oc-temp-med+Lingual	chr17	46227518	46115202	NA	0.800545	chr17:46227518:C:T	rs4630591	TRUE	TRUE	TRUE
veh	ARL17A	aparc-a2009s_lh_area_S-oc-temp-med+Lingual	chr17	46770341	46277938	NA	0.663206	chr17:46770341:C:G	rs371894855	TRUE	TRUE	TRUE
CHIR	ENSG00000267198	aparc-a2009s_lh_area_S-oc-temp-med+Lingual	chr17	46036724	46115202	NA	0.803276	chr17:46036724:CT:C	rs4630591	TRUE	TRUE	TRUE
WNT3A	KANSL1-AS1	aparc-a2009s_lh_area_S-oc-temp-med+Lingual	chr17	46124781	46115202	NA	0.803276	chr17:46124781:A:G	rs4630591	TRUE	TRUE	TRUE
veh,WNT3A,CHIR	WARS2-AS1	aparc-a2009s_lh_area_S-orbital-lateral	chr1	119177063	119071448	0.589421	0.785508	chr1:119177063:T:C	rs6662165	TRUE	TRUE	TRUE
veh,WNT3A,CHIR	KANSL1	aparc-a2009s_lh_area_S-orbital-H-Shaped	chr17	46282936	46227518	0.856014	0.919365	chr17:46282936:C:T	rs2261497	TRUE	TRUE	TRUE
WNT3A	LRRC37A2	aparc-a2009s_lh_area_S-orbital-H-Shaped	chr17	45706437	45855432	0.690551	0.803916	chr17:45706437:A:G	rs10445367	TRUE	TRUE	TRUE
veh	LRRC37A2	aparc-a2009s_lh_area_S-orbital-H-Shaped	chr17	46227518	46227518	1	1	chr17:46227518:C:T	rs2261497	TRUE	TRUE	TRUE
veh	FAM215B	aparc-a2009s_lh_area_S-orbital-H-Shaped	chr17	46131998	46227518	0.857091	0.989703	chr17:46131998:G:A	rs2261497	TRUE	TRUE	TRUE
veh	ARL17A	aparc-a2009s_lh_area_S-orbital-H-Shaped	chr17	46770341	46287218	NA	0.653666	chr17:46770341:C:G	rs2696498	TRUE	TRUE	TRUE
veh	PIP4K2A	aparc-a2009s_lh_area_S-orbital-H-Shaped	chr10	21765843	21982740	0.152849	0.639488	chr10:21765843:C:CA	rs10764328	FALSE	FALSE	FALSE
veh,WNT3A	ENSG00000267198	aparc-a2009s_lh_area_S-orbital-H-Shaped	chr17	45680084	45855432	0.607066	0.768282	chr17:45680084:C:A	rs10445367	TRUE	TRUE	TRUE
veh,WNT3A	ARHGAP27	aparc-a2009s_lh_area_S-orbital-H-Shaped	chr17	45493041	45855432	0.629272	0.902393	chr17:45493041:C:T	rs10445367	TRUE	TRUE	TRUE
WNT3A	LRRC37A	aparc-a2009s_lh_area_S-orbital-H-Shaped	chr17	45706437	45855432	0.690551	0.803916	chr17:45706437:A:G	rs10445367	TRUE	TRUE	TRUE
CHIR	ENSG00000267198	aparc-a2009s_lh_area_S-orbital-H-Shaped	chr17	46036724	46227518	0.786511	0.984602	chr17:46036724:CT:C	rs2261497	TRUE	TRUE	TRUE
WNT3A	KANSL1-AS1	aparc-a2009s_lh_area_S-orbital-H-Shaped	chr17	46124781	46227518	0.926916	0.984602	chr17:46124781:A:G	rs2261497	TRUE	TRUE	TRUE
WNT3A	NSF	aparc-a2009s_lh_area_S-orbital-H-Shaped	chr17	46723974	46227518	0.0777336	0.709153	chr17:46723974:C:T	rs2261497	TRUE	TRUE	TRUE
CHIR	LRRC37A	aparc-a2009s_lh_area_S-orbital-H-Shaped	chr17	45636824	45855432	0.635722	0.837981	chr17:45636824:A:T	rs10445367	TRUE	TRUE	TRUE
WNT3A	FAM215B	aparc-a2009s_lh_area_S-orbital-H-Shaped	chr17	45636824	45855432	0.635722	0.837981	chr17:45636824:A:T	rs10445367	TRUE	TRUE	TRUE
veh	LRRC37A	aparc-a2009s_lh_area_S-orbital-H-Shaped	chr17	46131998	46227518	0.857091	0.989703	chr17:46131998:G:A	rs2261497	TRUE	TRUE	TRUE
veh	ENSG00000267246	aparc-a2009s_lh_area_S-orbital-H-Shaped	chr17	46161205	46227518	0.504694	0.954752	chr17:46161205:C:G	rs2261497	TRUE	TRUE	TRUE
veh,CHIR	KANSL1-AS1	aparc-a2009s_lh_area_S-orbital-H-Shaped	chr17	45680084	45855432	0.607066	0.768282	chr17:45680084:C:A	rs10445367	TRUE	TRUE	TRUE
veh,WNT3A,CHIR	ENSG00000285668	aparc-a2009s_lh_area_S-orbital-H-Shaped	chr17	45680084	45855432	0.607066	0.768282	chr17:45680084:C:A	rs10445367	TRUE	TRUE	TRUE
WNT3A,CHIR	ENSG00000267246	aparc-a2009s_lh_area_S-orbital-H-Shaped	chr17	46185975	46227518	0.644311	0.959392	chr17:46185975:GA:G	rs2261497	TRUE	TRUE	TRUE
CHIR	LRRC37A2	aparc-a2009s_lh_area_S-orbital-H-Shaped	chr17	45636824	45855432	0.635722	0.837981	chr17:45636824:A:T	rs10445367	TRUE	TRUE	TRUE
CHIR	ENSG00000131484	aparc-a2009s_lh_area_S-orbital-H-Shaped	chr17	45846971	46227518	0.340958	0.969576	chr17:45846971:A:C	rs2261497	TRUE	TRUE	TRUE
WNT3A	NSF	aparc-a2009s_rh_area_G+S-occipital-inf	chr17	46723974	46268302	NA	0.634367	chr17:46723974:C:T	rs2532339	TRUE	TRUE	TRUE
veh	ARL17A	aparc-a2009s_rh_area_G+S-occipital-inf	chr17	46770341	46280981	NA	0.744226	chr17:46770341:C:G	chr17:44358347:TAG:T	TRUE	TRUE	TRUE
veh,WNT3A	ARHGAP27	aparc-a2009s_rh_area_G+S-occipital-inf	chr17	45493041	45590047	NA	0.760547	chr17:45493041:C:T	rs796069077	TRUE	TRUE	TRUE
WNT3A	NSF	aparc-a2009s_rh_area_G-occipital-middle	chr17	46723974	46241497	NA	0.70335	chr17:46723974:C:T	rs2696606	TRUE	TRUE	TRUE
CHIR	LRRC37A	aparc-a2009s_rh_area_G-occipital-sup	chr17	45636824	45936600	0.776858	1	chr17:45636824:A:T	rs56072903	TRUE	TRUE	TRUE
WNT3A	FAM215B	aparc-a2009s_rh_area_G-occipital-sup	chr17	45636824	45936600	0.776858	1	chr17:45636824:A:T	rs56072903	TRUE	TRUE	TRUE
CHIR	ENSG00000267198	aparc-a2009s_rh_area_G-occipital-sup	chr17	46036724	46276327	0.850727	0.968896	chr17:46036724:CT:C	rs2668627	TRUE	TRUE	TRUE
CHIR	ENSG00000131484	aparc-a2009s_rh_area_G-occipital-sup	chr17	45846971	46276327	0.378788	0.95442	chr17:45846971:A:C	rs2668627	TRUE	TRUE	TRUE
veh	LRRC37A	aparc-a2009s_rh_area_G-occipital-sup	chr17	46131998	46276327	0.926916	0.974104	chr17:46131998:G:A	rs2668627	TRUE	TRUE	TRUE
veh,WNT3A	ARHGAP27	aparc-a2009s_rh_area_G-occipital-sup	chr17	45493041	45936600	0.619605	0.774023	chr17:45493041:C:T	rs56072903	TRUE	TRUE	TRUE
veh,WNT3A	ENSG00000267198	aparc-a2009s_rh_area_G-occipital-sup	chr17	45680084	45936600	0.765851	0.929011	chr17:45680084:C:A	rs56072903	TRUE	TRUE	TRUE
veh	FAM215B	aparc-a2009s_rh_area_G-occipital-sup	chr17	46131998	46276327	0.926916	0.974104	chr17:46131998:G:A	rs2668627	TRUE	TRUE	TRUE
veh	ARL17A	aparc-a2009s_rh_area_G-occipital-sup	chr17	46770341	46276327	0.151222	0.769033	chr17:46770341:C:G	rs2668627	TRUE	TRUE	TRUE
WNT3A	KANSL1-AS1	aparc-a2009s_rh_area_G-occipital-sup	chr17	46124781	46276327	1	0.968896	chr17:46124781:A:G	rs2668627	TRUE	TRUE	TRUE
veh,WNT3A,CHIR	ENSG00000285668	aparc-a2009s_rh_area_G-occipital-sup	chr17	45680084	45936600	0.765851	0.929011	chr17:45680084:C:A	rs56072903	TRUE	TRUE	TRUE
veh,CHIR	KANSL1-AS1	aparc-a2009s_rh_area_G-occipital-sup	chr17	45680084	45936600	0.765851	0.929011	chr17:45680084:C:A	rs56072903	TRUE	TRUE	TRUE
veh,WNT3A,CHIR	KANSL1	aparc-a2009s_rh_area_G-occipital-sup	chr17	46282936	46276327	0.923507	0.942841	chr17:46282936:C:T	rs2668627	TRUE	TRUE	TRUE
WNT3A	LRRC37A	aparc-a2009s_rh_area_G-occipital-sup	chr17	45706437	45936600	0.843473	0.969075	chr17:45706437:A:G	rs56072903	TRUE	TRUE	TRUE
CHIR	LRRC37A2	aparc-a2009s_rh_area_G-occipital-sup	chr17	45636824	45936600	0.776858	1	chr17:45636824:A:T	rs56072903	TRUE	TRUE	TRUE
veh	ENSG00000267246	aparc-a2009s_rh_area_G-occipital-sup	chr17	46161205	46276327	0.554818	0.939781	chr17:46161205:C:G	rs2668627	TRUE	TRUE	TRUE
WNT3A	NSF	aparc-a2009s_rh_area_G-occipital-sup	chr17	46723974	46276327	0.0772088	0.736962	chr17:46723974:C:T	rs2668627	TRUE	TRUE	TRUE
veh	LRRC37A2	aparc-a2009s_rh_area_G-occipital-sup	chr17	46227518	46276327	0.926916	0.974197	chr17:46227518:C:T	rs2668627	TRUE	TRUE	TRUE
CHIR	ARL17A	aparc-a2009s_rh_area_G-occipital-sup	chr17	46788237	46490875	NA	0.629905	chr17:46788237:T:C	chr17:44568241:CT:C	TRUE	TRUE	TRUE
WNT3A	LRRC37A2	aparc-a2009s_rh_area_G-occipital-sup	chr17	45706437	45936600	0.843473	0.969075	chr17:45706437:A:G	rs56072903	TRUE	TRUE	TRUE
WNT3A,CHIR	ENSG00000267246	aparc-a2009s_rh_area_G-occipital-sup	chr17	46185975	46276327	0.704185	0.944165	chr17:46185975:GA:G	rs2668627	TRUE	TRUE	TRUE
WNT3A	KANSL1-AS1	aparc-a2009s_rh_area_G-oc-temp-lat-fusifor	chr17	46124781	46213484	1	NA	chr17:46124781:A:G	rs78826239	TRUE	TRUE	TRUE
veh	FAM215B	aparc-a2009s_rh_area_G-oc-temp-lat-fusifor	chr17	46131998	46213484	0.926916	NA	chr17:46131998:G:A	rs78826239	TRUE	TRUE	TRUE
veh,WNT3A,CHIR	KANSL1	aparc-a2009s_rh_area_G-oc-temp-lat-fusifor	chr17	46282936	46213484	0.923507	NA	chr17:46282936:C:T	rs78826239	FALSE	FALSE	FALSE
WNT3A,CHIR	ENSG00000267246	aparc-a2009s_rh_area_G-oc-temp-lat-fusifor	chr17	46185975	46213484	0.704185	NA	chr17:46185975:GA:G	rs78826239	FALSE	FALSE	FALSE
veh	LRRC37A	aparc-a2009s_rh_area_G-oc-temp-lat-fusifor	chr17	46131998	46213484	0.926916	NA	chr17:46131998:G:A	rs78826239	TRUE	TRUE	TRUE
WNT3A	NSF	aparc-a2009s_rh_area_G-oc-temp-lat-fusifor	chr17	46723974	46261137	NA	0.716577	chr17:46723974:C:T	rs2732689	TRUE	TRUE	TRUE
veh	ARL17A	aparc-a2009s_rh_area_G-oc-temp-lat-fusifor	chr17	46770341	46273553	0.151222	0.77252	chr17:46770341:C:G	rs2696546	TRUE	TRUE	TRUE
veh	LRRC37A2	aparc-a2009s_rh_area_G-oc-temp-lat-fusifor	chr17	46227518	46213484	0.926916	NA	chr17:46227518:C:T	rs78826239	TRUE	TRUE	TRUE
WNT3A	LRRC37A	aparc-a2009s_rh_area_G-oc-temp-med-Lingual	chr17	45706437	46087803	0.286602	0.934839	chr17:45706437:A:G	rs3865315	TRUE	TRUE	TRUE
veh,WNT3A	ARHGAP27	aparc-a2009s_rh_area_G-oc-temp-med-Lingual	chr17	45493041	45862033	0.619605	0.774023	chr17:45493041:C:T	rs56026232	TRUE	TRUE	TRUE
veh	FAM215B	aparc-a2009s_rh_area_G-oc-temp-med-Lingual	chr17	46131998	46087803	0.279616	0.9697	chr17:46131998:G:A	rs3865315	TRUE	TRUE	TRUE
WNT3A	LRRC37A2	aparc-a2009s_rh_area_G-oc-temp-med-Lingual	chr17	45706437	46087803	0.286602	0.934839	chr17:45706437:A:G	rs3865315	TRUE	TRUE	TRUE
CHIR	LRRC37A2	aparc-a2009s_rh_area_G-oc-temp-med-Lingual	chr17	45636824	46087803	0.252182	0.964755	chr17:45636824:A:T	rs3865315	TRUE	TRUE	TRUE
CHIR	ENSG00000131484	aparc-a2009s_rh_area_G-oc-temp-med-Lingual	chr17	45846971	46087803	0.298501	0.94983	chr17:45846971:A:C	rs3865315	TRUE	TRUE	TRUE
veh,WNT3A,CHIR	ENSG00000285668	aparc-a2009s_rh_area_G-oc-temp-med-Lingual	chr17	45680084	46087803	0.259337	0.896508	chr17:45680084:C:A	rs3865315	TRUE	TRUE	TRUE
CHIR	ENSG00000267198	aparc-a2009s_rh_area_G-oc-temp-med-Lingual	chr17	46036724	46087803	0.314725	0.964755	chr17:46036724:CT:C	rs3865315	FALSE	FALSE	FALSE
veh,WNT3A,CHIR	KANSL1	aparc-a2009s_rh_area_G-oc-temp-med-Lingual	chr17	46282936	46087803	0.286602	0.901169	chr17:46282936:C:T	rs3865315	FALSE	FALSE	FALSE
WNT3A	FAM215B	aparc-a2009s_rh_area_G-oc-temp-med-Lingual	chr17	45636824	46087803	0.252182	0.964755	chr17:45636824:A:T	rs3865315	TRUE	TRUE	TRUE
WNT3A	KANSL1-AS1	aparc-a2009s_rh_area_G-oc-temp-med-Lingual	chr17	46124781	46087803	0.314725	0.964755	chr17:46124781:A:G	rs3865315	TRUE	TRUE	TRUE
veh	LRRC37A2	aparc-a2009s_rh_area_G-oc-temp-med-Lingual	chr17	46227518	46087803	0.279616	0.959392	chr17:46227518:C:T	rs3865315	TRUE	TRUE	TRUE
CHIR	ARL17A	aparc-a2009s_rh_area_G-oc-temp-med-Lingual	chr17	46788237	46290087	0.174181	0.632362	chr17:46788237:T:C	rs2732602	TRUE	TRUE	TRUE
veh,WNT3A	ENSG00000267198	aparc-a2009s_rh_area_G-oc-temp-med-Lingual	chr17	45680084	46087803	0.259337	0.896508	chr17:45680084:C:A	rs3865315	TRUE	TRUE	TRUE
veh	ENSG00000267246	aparc-a2009s_rh_area_G-oc-temp-med-Lingual	chr17	46161205	46087803	0.626367	0.994945	chr17:46161205:C:G	rs3865315	TRUE	TRUE	TRUE
CHIR	LRRC37A	aparc-a2009s_rh_area_G-oc-temp-med-Lingual	chr17	45636824	46087803	0.252182	0.964755	chr17:45636824:A:T	rs3865315	TRUE	TRUE	TRUE
WNT3A,CHIR	ENSG00000267246	aparc-a2009s_rh_area_G-oc-temp-med-Lingual	chr17	46185975	46087803	0.545581	1	chr17:46185975:GA:G	rs3865315	TRUE	TRUE	TRUE
veh,CHIR	KANSL1-AS1	aparc-a2009s_rh_area_G-oc-temp-med-Lingual	chr17	45680084	46087803	0.259337	0.896508	chr17:45680084:C:A	rs3865315	TRUE	TRUE	TRUE
veh	LRRC37A	aparc-a2009s_rh_area_G-oc-temp-med-Lingual	chr17	46131998	46087803	0.279616	0.9697	chr17:46131998:G:A	rs3865315	TRUE	TRUE	TRUE
WNT3A	ENSG00000270154	aparc-a2009s_rh_area_G-precentral	chr8	11524858	11524858	1	1	chr8:11524858:G:A	rs2729940	TRUE	TRUE	TRUE
WNT3A	ENSG00000255495	aparc-a2009s_rh_area_G-precentral	chr8	11524858	11524858	1	1	chr8:11524858:G:A	rs2729940	TRUE	TRUE	TRUE
veh,WNT3A	ENSG00000283674	aparc-a2009s_rh_area_G-precentral	chr8	11524858	11524858	1	1	chr8:11524858:G:A	rs2729940	TRUE	TRUE	TRUE
veh	MEGF9	aparc-a2009s_rh_area_G-precuneus	chr9	120725625	120601255	0.727852	0.845474	chr9:120725625:A:G	rs10616	TRUE	TRUE	TRUE
veh,WNT3A	SLC26A7	aparc-a2009s_rh_area_G-temporal-middle	chr8	91171610	91146534	NA	1	chr8:91171610:G:A	rs57117164	FALSE	FALSE	TRUE
CHIR	SLC26A7	aparc-a2009s_rh_area_G-temporal-middle	chr8	91118571	91146534	NA	0.995854	chr8:91118571:G:C	rs57117164	FALSE	FALSE	FALSE
WNT3A	KANSL3	aparc-a2009s_rh_area_Lat-Fis-post	chr2	96878279	96905556	NA	0.721972	chr2:96878279:G:A	rs533970081	FALSE	FALSE	TRUE
veh	ENSG00000224216	aparc-a2009s_rh_area_Pole-occipital	chrX	155304373	155697920	0.700994	NA	chrX:155304373:T:C	rs644138	TRUE	TRUE	TRUE
WNT3A	ENSG00000224216	aparc-a2009s_rh_area_Pole-occipital	chrX	155548462	155697920	0.657965	NA	chrX:155548462:A:G	rs644138	TRUE	TRUE	TRUE
veh	RAB39B	aparc-a2009s_rh_area_Pole-occipital	chrX	155636194	155697920	0.803213	NA	chrX:155636194:A:G	rs644138	TRUE	TRUE	TRUE
CHIR	ENSG00000225393	aparc-a2009s_rh_area_Pole-occipital	chrX	155251151	155697920	0.726248	NA	chrX:155251151:T:C	rs644138	TRUE	TRUE	TRUE
WNT3A	F8A1	aparc-a2009s_rh_area_Pole-occipital	chrX	155636194	155697920	0.803213	NA	chrX:155636194:A:G	rs644138	TRUE	TRUE	TRUE
CHIR	F8A1	aparc-a2009s_rh_area_Pole-occipital	chrX	155617174	155697920	0.882842	NA	chrX:155617174:A:G	rs644138	TRUE	TRUE	TRUE
veh,WNT3A,CHIR	TMLHE	aparc-a2009s_rh_area_Pole-occipital	chrX	155304373	155697920	0.700994	NA	chrX:155304373:T:C	rs644138	TRUE	TRUE	TRUE
WNT3A	ENSG00000225393	aparc-a2009s_rh_area_Pole-occipital	chrX	155548462	155697920	0.657965	NA	chrX:155548462:A:G	rs644138	TRUE	TRUE	TRUE
veh	F8A1	aparc-a2009s_rh_area_Pole-occipital	chrX	155286328	155697920	0.771322	NA	chrX:155286328:G:A	rs644138	TRUE	TRUE	TRUE
veh	ENSG00000225393	aparc-a2009s_rh_area_Pole-occipital	chrX	155642082	155697920	0.809074	NA	chrX:155642082:C:T	rs644138	TRUE	TRUE	TRUE
veh,CHIR	KANSL1-AS1	aparc-a2009s_rh_area_S-calcarine	chr17	45680084	46148965	NA	0.793645	chr17:45680084:C:A	rs2696583	TRUE	TRUE	TRUE
veh,WNT3A	ARHGAP27	aparc-a2009s_rh_area_S-calcarine	chr17	45493041	45701314	0.678858	0.71776	chr17:45493041:C:T	rs17688916	TRUE	TRUE	TRUE
CHIR	ENSG00000131484	aparc-a2009s_rh_area_S-calcarine	chr17	45846971	46148965	NA	0.849443	chr17:45846971:A:C	rs2696583	TRUE	TRUE	TRUE
CHIR	LRRC37A2	aparc-a2009s_rh_area_S-calcarine	chr17	45636824	45701314	0.849265	0.875515	chr17:45636824:A:T	rs17688916	TRUE	TRUE	TRUE
WNT3A	LRRC37A	aparc-a2009s_rh_area_S-calcarine	chr17	45706437	46148965	NA	0.838866	chr17:45706437:A:G	rs2696583	TRUE	TRUE	TRUE
WNT3A	LRRC37A2	aparc-a2009s_rh_area_S-calcarine	chr17	45706437	46148965	NA	0.838866	chr17:45706437:A:G	rs2696583	TRUE	TRUE	TRUE
CHIR	LRRC37A	aparc-a2009s_rh_area_S-calcarine	chr17	45636824	45701314	0.849265	0.875515	chr17:45636824:A:T	rs17688916	TRUE	TRUE	TRUE
veh,WNT3A,CHIR	ENSG00000285668	aparc-a2009s_rh_area_S-calcarine	chr17	45680084	46148965	NA	0.793645	chr17:45680084:C:A	rs2696583	TRUE	TRUE	TRUE
veh,WNT3A	ENSG00000267198	aparc-a2009s_rh_area_S-calcarine	chr17	45680084	46148965	NA	0.793645	chr17:45680084:C:A	rs2696583	TRUE	TRUE	TRUE
WNT3A	FAM215B	aparc-a2009s_rh_area_S-calcarine	chr17	45636824	45701314	0.849265	0.875515	chr17:45636824:A:T	rs17688916	TRUE	TRUE	TRUE
veh	NDUFAF2	aparc-a2009s_rh_area_S-calcarine	chr5	60885673	60794183	0.268304	0.630506	chr5:60885673:T:C	rs13158594	TRUE	FALSE	TRUE
WNT3A,CHIR	ENO4	aparc-a2009s_rh_area_S-central	chr10	116974835	116906277	0.192621	0.774511	chr10:116974835:T:C	rs2531689	FALSE	FALSE	TRUE
WNT3A,CHIR	SHTN1	aparc-a2009s_rh_area_S-central	chr10	116974835	116906277	0.192621	0.774511	chr10:116974835:T:C	rs2531689	FALSE	FALSE	TRUE
veh	SHTN1	aparc-a2009s_rh_area_S-central	chr10	116936755	116906277	0.319761	0.776378	chr10:116936755:A:T	rs2531689	FALSE	FALSE	TRUE
CHIR	ANKRD44	aparc-a2009s_rh_area_S-circular-insula-sup	chr2	197305025	197478896	NA	0.660305	chr2:197305025:T:C	chr2:198343620:AT:A	FALSE	FALSE	TRUE
CHIR	ENSG00000131484	aparc-a2009s_rh_area_S-collat-transv-post	chr17	45846971	46148965	NA	0.849443	chr17:45846971:A:C	rs2696583	TRUE	TRUE	TRUE
veh	LRRC37A	aparc-a2009s_rh_area_S-collat-transv-post	chr17	46131998	46148965	NA	0.865533	chr17:46131998:G:A	rs2696583	TRUE	TRUE	TRUE
veh,CHIR	KANSL1-AS1	aparc-a2009s_rh_area_S-collat-transv-post	chr17	45680084	46148965	NA	0.793645	chr17:45680084:C:A	rs2696583	TRUE	TRUE	TRUE
veh	LRRC37A2	aparc-a2009s_rh_area_S-collat-transv-post	chr17	46227518	46148965	NA	0.855319	chr17:46227518:C:T	rs2696583	TRUE	TRUE	TRUE
WNT3A,CHIR	ENSG00000267246	aparc-a2009s_rh_area_S-collat-transv-post	chr17	46185975	46148965	NA	0.83819	chr17:46185975:GA:G	rs2696583	TRUE	TRUE	TRUE
veh,WNT3A,CHIR	KANSL1	aparc-a2009s_rh_area_S-collat-transv-post	chr17	46282936	46148965	NA	0.799943	chr17:46282936:C:T	rs2696583	FALSE	FALSE	FALSE
veh,WNT3A	ENSG00000267198	aparc-a2009s_rh_area_S-collat-transv-post	chr17	45680084	46148965	NA	0.793645	chr17:45680084:C:A	rs2696583	TRUE	TRUE	TRUE
CHIR	ARL17A	aparc-a2009s_rh_area_S-collat-transv-post	chr17	46788237	46490875	NA	0.629905	chr17:46788237:T:C	chr17:44568241:CT:C	TRUE	TRUE	TRUE
veh,WNT3A,CHIR	ENSG00000285668	aparc-a2009s_rh_area_S-collat-transv-post	chr17	45680084	46148965	NA	0.793645	chr17:45680084:C:A	rs2696583	TRUE	TRUE	TRUE
WNT3A	LRRC37A2	aparc-a2009s_rh_area_S-collat-transv-post	chr17	45706437	46148965	NA	0.838866	chr17:45706437:A:G	rs2696583	TRUE	TRUE	TRUE
WNT3A	LRRC37A	aparc-a2009s_rh_area_S-collat-transv-post	chr17	45706437	46148965	NA	0.838866	chr17:45706437:A:G	rs2696583	TRUE	TRUE	TRUE
CHIR	ENSG00000267198	aparc-a2009s_rh_area_S-collat-transv-post	chr17	46036724	46148965	NA	0.858937	chr17:46036724:CT:C	rs2696583	FALSE	FALSE	FALSE
WNT3A	NSF	aparc-a2009s_rh_area_S-collat-transv-post	chr17	46723974	46280741	NA	0.740743	chr17:46723974:C:T	rs2696516	TRUE	TRUE	TRUE
WNT3A	KANSL1-AS1	aparc-a2009s_rh_area_S-collat-transv-post	chr17	46124781	46148965	NA	0.858937	chr17:46124781:A:G	rs2696583	TRUE	TRUE	TRUE
veh	ARL17A	aparc-a2009s_rh_area_S-collat-transv-post	chr17	46770341	46280741	NA	0.77252	chr17:46770341:C:G	rs2696516	TRUE	TRUE	TRUE
veh	ENSG00000267246	aparc-a2009s_rh_area_S-collat-transv-post	chr17	46161205	46148965	NA	0.836219	chr17:46161205:C:G	rs2696583	TRUE	TRUE	TRUE
veh	FAM215B	aparc-a2009s_rh_area_S-collat-transv-post	chr17	46131998	46148965	NA	0.865533	chr17:46131998:G:A	rs2696583	TRUE	TRUE	TRUE
veh	ARL17A	aparc-a2009s_rh_area_S-occipital-ant	chr17	46770341	46270565	NA	0.663206	chr17:46770341:C:G	chr17:44347931:TTAACTCAGGCA:T	TRUE	TRUE	TRUE
WNT3A	NSF	aparc-a2009s_rh_area_S-occipital-ant	chr17	46723974	46261503	NA	0.622166	chr17:46723974:C:T	rs2463514	TRUE	TRUE	TRUE
veh,WNT3A,CHIR	WARS2-AS1	aparc-a2009s_rh_area_S-orbital-lateral	chr1	119177063	119056536	0.56449	0.743397	chr1:119177063:T:C	chr1:119599159:AAT:A	TRUE	TRUE	TRUE
WNT3A	CENPW	aparc-a2009s_rh_area_S-orbital-med-olfact	chr6	126340008	126345270	0.918161	0.988744	chr6:126340008:T:C	rs6907898	FALSE	FALSE	TRUE
CHIR	CENPW	aparc-a2009s_rh_area_S-orbital-med-olfact	chr6	126304471	126345270	0.616411	0.541377	chr6:126304471:G:T	rs6907898	FALSE	FALSE	TRUE
CHIR	LRRC37A2	aparc-a2009s_rh_area_S-parieto-occipital	chr17	45636824	45941737	NA	0.654845	chr17:45636824:A:T	rs112568425	TRUE	TRUE	TRUE
WNT3A	FAM215B	aparc-a2009s_rh_area_S-parieto-occipital	chr17	45636824	45941737	NA	0.654845	chr17:45636824:A:T	rs112568425	TRUE	TRUE	TRUE
CHIR	LRRC37A	aparc-a2009s_rh_area_S-parieto-occipital	chr17	45636824	45941737	NA	0.654845	chr17:45636824:A:T	rs112568425	TRUE	TRUE	TRUE
WNT3A	LRRC37A	aparc-a2009s_rh_area_S-temporal-inf	chr17	45706437	46150027	NA	0.964017	chr17:45706437:A:G	rs2696579	TRUE	TRUE	TRUE
veh	FAM215B	aparc-a2009s_rh_area_S-temporal-inf	chr17	46131998	46150027	NA	1	chr17:46131998:G:A	rs2696579	TRUE	TRUE	TRUE
CHIR	ENSG00000131484	aparc-a2009s_rh_area_S-temporal-inf	chr17	45846971	46150027	NA	0.979738	chr17:45846971:A:C	rs2696579	TRUE	TRUE	TRUE
veh,WNT3A,CHIR	KANSL1	aparc-a2009s_rh_area_S-temporal-inf	chr17	46282936	46150027	NA	0.929032	chr17:46282936:C:T	rs2696579	FALSE	FALSE	FALSE
CHIR	ENSG00000267198	aparc-a2009s_rh_area_S-temporal-inf	chr17	46036724	46150027	NA	0.994833	chr17:46036724:CT:C	rs2696579	FALSE	FALSE	FALSE
veh	ENSG00000267246	aparc-a2009s_rh_area_S-temporal-inf	chr17	46161205	46150027	NA	0.965022	chr17:46161205:C:G	rs2696579	TRUE	TRUE	TRUE
WNT3A	LRRC37A2	aparc-a2009s_rh_area_S-temporal-inf	chr17	45706437	46150027	NA	0.964017	chr17:45706437:A:G	rs2696579	TRUE	TRUE	TRUE
veh,WNT3A	ENSG00000267198	aparc-a2009s_rh_area_S-temporal-inf	chr17	45680084	46150027	NA	0.924161	chr17:45680084:C:A	rs2696579	TRUE	TRUE	TRUE
veh,WNT3A,CHIR	ENSG00000285668	aparc-a2009s_rh_area_S-temporal-inf	chr17	45680084	46150027	NA	0.924161	chr17:45680084:C:A	rs2696579	TRUE	TRUE	TRUE
veh,CHIR	KANSL1-AS1	aparc-a2009s_rh_area_S-temporal-inf	chr17	45680084	46150027	NA	0.924161	chr17:45680084:C:A	rs2696579	TRUE	TRUE	TRUE
WNT3A,CHIR	ENSG00000267246	aparc-a2009s_rh_area_S-temporal-inf	chr17	46185975	46150027	NA	0.9697	chr17:46185975:GA:G	rs2696579	FALSE	FALSE	FALSE
veh	LRRC37A2	aparc-a2009s_rh_area_S-temporal-inf	chr17	46227518	46150027	NA	0.989703	chr17:46227518:C:T	rs2696579	TRUE	TRUE	TRUE
WNT3A	KANSL1-AS1	aparc-a2009s_rh_area_S-temporal-inf	chr17	46124781	46150027	NA	0.994833	chr17:46124781:A:G	rs2696579	TRUE	TRUE	TRUE
veh	LRRC37A	aparc-a2009s_rh_area_S-temporal-inf	chr17	46131998	46150027	NA	1	chr17:46131998:G:A	rs2696579	TRUE	TRUE	TRUE
veh	ARL17A	aparc-Desikan_lh_thickness_GlobalMeanThickness	chr17	46770341	46272501	NA	0.77252	chr17:46770341:C:G	rs2532330	TRUE	TRUE	TRUE
veh	ARL17A	aparc-Desikan_lh_thickness_inferiorparietal	chr17	46770341	46276362	NA	0.77252	chr17:46770341:C:G	rs2732702	TRUE	TRUE	TRUE
CHIR	ARL17A	aparc-Desikan_lh_thickness_inferiorparietal	chr17	46788237	46490875	NA	0.629905	chr17:46788237:T:C	chr17:44568241:CT:C	TRUE	TRUE	TRUE
WNT3A	KANSL1-AS1	aparc-Desikan_lh_thickness_inferiortemporal	chr17	46124781	46115202	NA	0.803276	chr17:46124781:A:G	rs4630591	TRUE	TRUE	TRUE
veh	ENSG00000267246	aparc-Desikan_lh_thickness_inferiortemporal	chr17	46161205	46115202	NA	0.773874	chr17:46161205:C:G	rs4630591	TRUE	TRUE	TRUE
WNT3A	NSF	aparc-Desikan_lh_thickness_inferiortemporal	chr17	46723974	46226198	NA	0.718088	chr17:46723974:C:T	chr17:44303564:C:T	TRUE	TRUE	TRUE
veh	LRRC37A	aparc-Desikan_lh_thickness_inferiortemporal	chr17	46131998	46115202	NA	0.808829	chr17:46131998:G:A	rs4630591	TRUE	TRUE	TRUE
CHIR	LRRC37A2	aparc-Desikan_lh_thickness_inferiortemporal	chr17	45636824	46115202	NA	0.813013	chr17:45636824:A:T	rs4630591	TRUE	TRUE	TRUE
veh,WNT3A,CHIR	KANSL1	aparc-Desikan_lh_thickness_inferiortemporal	chr17	46282936	46115202	NA	0.74765	chr17:46282936:C:T	rs4630591	TRUE	TRUE	TRUE
CHIR	ENSG00000267198	aparc-Desikan_lh_thickness_inferiortemporal	chr17	46036724	46115202	NA	0.803276	chr17:46036724:CT:C	rs4630591	TRUE	TRUE	TRUE
veh	LRRC37A2	aparc-Desikan_lh_thickness_inferiortemporal	chr17	46227518	46115202	NA	0.800545	chr17:46227518:C:T	rs4630591	TRUE	TRUE	TRUE
WNT3A	FAM215B	aparc-Desikan_lh_thickness_inferiortemporal	chr17	45636824	46115202	NA	0.813013	chr17:45636824:A:T	rs4630591	TRUE	TRUE	TRUE
veh,WNT3A,CHIR	ENSG00000285668	aparc-Desikan_lh_thickness_inferiortemporal	chr17	45680084	46115202	NA	0.742366	chr17:45680084:C:A	rs4630591	TRUE	TRUE	TRUE
veh,WNT3A	ENSG00000267198	aparc-Desikan_lh_thickness_inferiortemporal	chr17	45680084	46115202	NA	0.742366	chr17:45680084:C:A	rs4630591	TRUE	TRUE	TRUE
WNT3A	LRRC37A2	aparc-Desikan_lh_thickness_inferiortemporal	chr17	45706437	46115202	NA	0.807776	chr17:45706437:A:G	rs4630591	TRUE	TRUE	TRUE
CHIR	ENSG00000131484	aparc-Desikan_lh_thickness_inferiortemporal	chr17	45846971	46115202	NA	0.793813	chr17:45846971:A:C	rs4630591	TRUE	TRUE	TRUE
WNT3A	LRRC37A	aparc-Desikan_lh_thickness_inferiortemporal	chr17	45706437	46115202	NA	0.807776	chr17:45706437:A:G	rs4630591	TRUE	TRUE	TRUE
veh,WNT3A	ARHGAP27	aparc-Desikan_lh_thickness_inferiortemporal	chr17	45493041	45712047	NA	0.767708	chr17:45493041:C:T	chr17:43789413:CT:C	TRUE	TRUE	TRUE
CHIR	LRRC37A	aparc-Desikan_lh_thickness_inferiortemporal	chr17	45636824	46115202	NA	0.813013	chr17:45636824:A:T	rs4630591	TRUE	TRUE	TRUE
veh,CHIR	KANSL1-AS1	aparc-Desikan_lh_thickness_inferiortemporal	chr17	45680084	46115202	NA	0.742366	chr17:45680084:C:A	rs4630591	TRUE	TRUE	TRUE
veh	FAM215B	aparc-Desikan_lh_thickness_inferiortemporal	chr17	46131998	46115202	NA	0.808829	chr17:46131998:G:A	rs4630591	TRUE	TRUE	TRUE
WNT3A,CHIR	ENSG00000267246	aparc-Desikan_lh_thickness_inferiortemporal	chr17	46185975	46115202	NA	0.785781	chr17:46185975:GA:G	rs4630591	TRUE	TRUE	TRUE
veh	ARL17A	aparc-Desikan_lh_thickness_inferiortemporal	chr17	46770341	46272501	NA	0.77252	chr17:46770341:C:G	rs2532330	TRUE	TRUE	TRUE
CHIR	ENSG00000267198	aparc-Desikan_lh_thickness_middletemporal	chr17	46036724	46281355	NA	0.938237	chr17:46036724:CT:C	rs62071629	FALSE	FALSE	FALSE
veh,WNT3A,CHIR	ENSG00000285668	aparc-Desikan_lh_thickness_middletemporal	chr17	45680084	45856436	NA	0.754309	chr17:45680084:C:A	rs9913081	TRUE	TRUE	TRUE
veh,WNT3A	ENSG00000267198	aparc-Desikan_lh_thickness_middletemporal	chr17	45680084	45856436	NA	0.754309	chr17:45680084:C:A	rs9913081	TRUE	TRUE	TRUE
veh	ARL17A	aparc-Desikan_lh_thickness_middletemporal	chr17	46770341	46281355	NA	0.786567	chr17:46770341:C:G	rs62071629	TRUE	TRUE	TRUE
WNT3A	KANSL1-AS1	aparc-Desikan_lh_thickness_middletemporal	chr17	46124781	46281355	NA	0.938237	chr17:46124781:A:G	rs62071629	TRUE	TRUE	TRUE
CHIR	LRRC37A	aparc-Desikan_lh_thickness_middletemporal	chr17	45636824	45856436	NA	0.817313	chr17:45636824:A:T	rs9913081	TRUE	TRUE	TRUE
veh	LRRC37A	aparc-Desikan_lh_thickness_middletemporal	chr17	46131998	46281355	NA	0.943518	chr17:46131998:G:A	rs62071629	TRUE	TRUE	TRUE
WNT3A	LRRC37A2	aparc-Desikan_lh_thickness_middletemporal	chr17	45706437	45856436	NA	0.792739	chr17:45706437:A:G	rs9913081	TRUE	TRUE	TRUE
veh,CHIR	KANSL1-AS1	aparc-Desikan_lh_thickness_middletemporal	chr17	45680084	45856436	NA	0.754309	chr17:45680084:C:A	rs9913081	TRUE	TRUE	TRUE
veh,WNT3A	ARHGAP27	aparc-Desikan_lh_thickness_middletemporal	chr17	45493041	45856436	NA	0.640256	chr17:45493041:C:T	rs9913081	TRUE	TRUE	TRUE
CHIR	ENSG00000131484	aparc-Desikan_lh_thickness_middletemporal	chr17	45846971	46281355	NA	0.924694	chr17:45846971:A:C	rs62071629	TRUE	TRUE	TRUE
veh	LRRC37A2	aparc-Desikan_lh_thickness_middletemporal	chr17	46227518	46281355	NA	0.943854	chr17:46227518:C:T	rs62071629	TRUE	TRUE	TRUE
WNT3A	NSF	aparc-Desikan_lh_thickness_middletemporal	chr17	46723974	46281355	NA	0.746711	chr17:46723974:C:T	rs62071629	TRUE	TRUE	TRUE
CHIR	LRRC37A2	aparc-Desikan_lh_thickness_middletemporal	chr17	45636824	45856436	NA	0.817313	chr17:45636824:A:T	rs9913081	TRUE	TRUE	TRUE
veh	FAM215B	aparc-Desikan_lh_thickness_middletemporal	chr17	46131998	46281355	NA	0.943518	chr17:46131998:G:A	rs62071629	TRUE	TRUE	TRUE
WNT3A,CHIR	ENSG00000267246	aparc-Desikan_lh_thickness_middletemporal	chr17	46185975	46281355	NA	0.914798	chr17:46185975:GA:G	rs62071629	TRUE	TRUE	TRUE
WNT3A	LRRC37A	aparc-Desikan_lh_thickness_middletemporal	chr17	45706437	45856436	NA	0.792739	chr17:45706437:A:G	rs9913081	TRUE	TRUE	TRUE
veh,WNT3A,CHIR	KANSL1	aparc-Desikan_lh_thickness_middletemporal	chr17	46282936	46281355	NA	0.95202	chr17:46282936:C:T	rs62071629	FALSE	FALSE	FALSE
WNT3A	FAM215B	aparc-Desikan_lh_thickness_middletemporal	chr17	45636824	45856436	NA	0.817313	chr17:45636824:A:T	rs9913081	TRUE	TRUE	TRUE
veh	ENSG00000267246	aparc-Desikan_lh_thickness_middletemporal	chr17	46161205	46281355	NA	0.910781	chr17:46161205:C:G	rs62071629	TRUE	TRUE	TRUE
WNT3A	PDXDC2P-NPIPB14P	aparc-Desikan_lh_thickness_superiorfrontal	chr16	70006175	70159583	NA	0.723325	chr16:70006175:C:A	rs3811354	TRUE	TRUE	TRUE
CHIR	PDXDC2P-NPIPB14P	aparc-Desikan_lh_thickness_superiorfrontal	chr16	69930471	70159583	NA	0.601929	chr16:69930471:G:A	rs3811354	TRUE	TRUE	TRUE
veh,CHIR	KANSL1-AS1	aparc-Desikan_rh_thickness_inferiorparietal	chr17	45680084	46150027	NA	0.924161	chr17:45680084:C:A	rs2696579	TRUE	TRUE	TRUE
WNT3A	LRRC37A2	aparc-Desikan_rh_thickness_inferiorparietal	chr17	45706437	46150027	NA	0.964017	chr17:45706437:A:G	rs2696579	TRUE	TRUE	TRUE
WNT3A,CHIR	ENSG00000267246	aparc-Desikan_rh_thickness_inferiorparietal	chr17	46185975	46150027	NA	0.9697	chr17:46185975:GA:G	rs2696579	TRUE	TRUE	TRUE
WNT3A	LRRC37A	aparc-Desikan_rh_thickness_inferiorparietal	chr17	45706437	46150027	NA	0.964017	chr17:45706437:A:G	rs2696579	TRUE	TRUE	TRUE
CHIR	ENSG00000267198	aparc-Desikan_rh_thickness_inferiorparietal	chr17	46036724	46150027	NA	0.994833	chr17:46036724:CT:C	rs2696579	FALSE	FALSE	FALSE
veh	LRRC37A2	aparc-Desikan_rh_thickness_inferiorparietal	chr17	46227518	46150027	NA	0.989703	chr17:46227518:C:T	rs2696579	TRUE	TRUE	TRUE
veh	ENSG00000267246	aparc-Desikan_rh_thickness_inferiorparietal	chr17	46161205	46150027	NA	0.965022	chr17:46161205:C:G	rs2696579	TRUE	TRUE	TRUE
veh,WNT3A	ENSG00000267198	aparc-Desikan_rh_thickness_inferiorparietal	chr17	45680084	46150027	NA	0.924161	chr17:45680084:C:A	rs2696579	TRUE	TRUE	TRUE
veh	LRRC37A	aparc-Desikan_rh_thickness_inferiorparietal	chr17	46131998	46150027	NA	1	chr17:46131998:G:A	rs2696579	TRUE	TRUE	TRUE
CHIR	ENSG00000131484	aparc-Desikan_rh_thickness_inferiorparietal	chr17	45846971	46150027	NA	0.979738	chr17:45846971:A:C	rs2696579	TRUE	TRUE	TRUE
veh,WNT3A,CHIR	ENSG00000285668	aparc-Desikan_rh_thickness_inferiorparietal	chr17	45680084	46150027	NA	0.924161	chr17:45680084:C:A	rs2696579	TRUE	TRUE	TRUE
veh,WNT3A,CHIR	KANSL1	aparc-Desikan_rh_thickness_inferiorparietal	chr17	46282936	46150027	NA	0.929032	chr17:46282936:C:T	rs2696579	FALSE	FALSE	FALSE
veh	FAM215B	aparc-Desikan_rh_thickness_inferiorparietal	chr17	46131998	46150027	NA	1	chr17:46131998:G:A	rs2696579	TRUE	TRUE	TRUE
WNT3A	KANSL1-AS1	aparc-Desikan_rh_thickness_inferiorparietal	chr17	46124781	46150027	NA	0.994833	chr17:46124781:A:G	rs2696579	TRUE	TRUE	TRUE
WNT3A	LRRC37A	aparc-Desikan_rh_thickness_inferiortemporal	chr17	45706437	46150027	NA	0.964017	chr17:45706437:A:G	rs2696579	TRUE	TRUE	TRUE
WNT3A	LRRC37A2	aparc-Desikan_rh_thickness_inferiortemporal	chr17	45706437	46150027	NA	0.964017	chr17:45706437:A:G	rs2696579	TRUE	TRUE	TRUE
veh	FAM215B	aparc-Desikan_rh_thickness_inferiortemporal	chr17	46131998	46150027	NA	1	chr17:46131998:G:A	rs2696579	TRUE	TRUE	TRUE
veh,WNT3A	ENSG00000267198	aparc-Desikan_rh_thickness_inferiortemporal	chr17	45680084	46150027	NA	0.924161	chr17:45680084:C:A	rs2696579	TRUE	TRUE	TRUE
WNT3A,CHIR	ENSG00000267246	aparc-Desikan_rh_thickness_inferiortemporal	chr17	46185975	46150027	NA	0.9697	chr17:46185975:GA:G	rs2696579	FALSE	FALSE	FALSE
veh	LRRC37A2	aparc-Desikan_rh_thickness_inferiortemporal	chr17	46227518	46150027	NA	0.989703	chr17:46227518:C:T	rs2696579	TRUE	TRUE	TRUE
CHIR	ENSG00000267198	aparc-Desikan_rh_thickness_inferiortemporal	chr17	46036724	46150027	NA	0.994833	chr17:46036724:CT:C	rs2696579	FALSE	FALSE	FALSE
veh,CHIR	KANSL1-AS1	aparc-Desikan_rh_thickness_inferiortemporal	chr17	45680084	46150027	NA	0.924161	chr17:45680084:C:A	rs2696579	TRUE	TRUE	TRUE
veh,WNT3A,CHIR	ENSG00000285668	aparc-Desikan_rh_thickness_inferiortemporal	chr17	45680084	46150027	NA	0.924161	chr17:45680084:C:A	rs2696579	TRUE	TRUE	TRUE
WNT3A	KANSL1-AS1	aparc-Desikan_rh_thickness_inferiortemporal	chr17	46124781	46150027	NA	0.994833	chr17:46124781:A:G	rs2696579	TRUE	TRUE	TRUE
veh,WNT3A,CHIR	KANSL1	aparc-Desikan_rh_thickness_inferiortemporal	chr17	46282936	46150027	NA	0.929032	chr17:46282936:C:T	rs2696579	FALSE	FALSE	FALSE
veh	ENSG00000267246	aparc-Desikan_rh_thickness_inferiortemporal	chr17	46161205	46150027	NA	0.965022	chr17:46161205:C:G	rs2696579	TRUE	TRUE	TRUE
CHIR	ENSG00000131484	aparc-Desikan_rh_thickness_inferiortemporal	chr17	45846971	46150027	NA	0.979738	chr17:45846971:A:C	rs2696579	TRUE	TRUE	TRUE
veh	LRRC37A	aparc-Desikan_rh_thickness_inferiortemporal	chr17	46131998	46150027	NA	1	chr17:46131998:G:A	rs2696579	TRUE	TRUE	TRUE
WNT3A,CHIR	NAAA	aparc-Desikan_rh_thickness_lateralorbitofrontal	chr4	75938552	76064834	NA	0.691293	chr4:75938552:C:G	rs5859490	TRUE	TRUE	TRUE
veh,WNT3A,CHIR	KANSL1	aparc-Desikan_rh_thickness_middletemporal	chr17	46282936	46238580	NA	0.851021	chr17:46282936:C:T	chr17:44315946:TTA:T	TRUE	TRUE	TRUE
veh	ENSG00000267246	aparc-Desikan_rh_thickness_middletemporal	chr17	46161205	46238580	NA	0.766551	chr17:46161205:C:G	chr17:44315946:TTA:T	TRUE	TRUE	TRUE
WNT3A	KANSL1-AS1	aparc-Desikan_rh_thickness_middletemporal	chr17	46124781	46238580	NA	0.785354	chr17:46124781:A:G	chr17:44315946:TTA:T	TRUE	TRUE	TRUE
WNT3A,CHIR	ENSG00000267246	aparc-Desikan_rh_thickness_middletemporal	chr17	46185975	46238580	NA	0.767696	chr17:46185975:GA:G	chr17:44315946:TTA:T	TRUE	TRUE	TRUE
veh	ARL17A	aparc-Desikan_rh_thickness_middletemporal	chr17	46770341	46280780	NA	0.663206	chr17:46770341:C:G	rs2532323	TRUE	TRUE	TRUE
WNT3A	NSF	aparc-Desikan_rh_thickness_middletemporal	chr17	46723974	46238580	NA	0.710058	chr17:46723974:C:T	chr17:44315946:TTA:T	TRUE	TRUE	TRUE
veh	LRRC37A	aparc-Desikan_rh_thickness_middletemporal	chr17	46131998	46238580	NA	0.792069	chr17:46131998:G:A	chr17:44315946:TTA:T	TRUE	TRUE	TRUE
veh	FAM215B	aparc-Desikan_rh_thickness_middletemporal	chr17	46131998	46238580	NA	0.792069	chr17:46131998:G:A	chr17:44315946:TTA:T	TRUE	TRUE	TRUE
veh	LRRC37A2	aparc-Desikan_rh_thickness_middletemporal	chr17	46227518	46238580	NA	0.782715	chr17:46227518:C:T	chr17:44315946:TTA:T	TRUE	TRUE	TRUE
veh,CHIR	DPYSL5	aparc-Desikan_rh_thickness_posteriorcingulate	chr2	26932994	26881263	0.419044	0.625509	chr2:26932994:G:A	rs486582	TRUE	TRUE	TRUE
CHIR	NSF	aparc-Desikan_rh_thickness_rostralmiddlefrontal	chr17	46541752	46259631	NA	0.608464	chr17:46541752:G:A	rs2532351	TRUE	TRUE	TRUE
WNT3A	PDXDC2P-NPIPB14P	aparc-Desikan_rh_thickness_superiorfrontal	chr16	70006175	70205201	NA	0.852959	chr16:70006175:C:A	rs144201511	TRUE	TRUE	TRUE
CHIR	PDXDC2P-NPIPB14P	aparc-Desikan_rh_thickness_superiorfrontal	chr16	69930471	70205201	NA	0.713897	chr16:69930471:G:A	rs144201511	TRUE	TRUE	TRUE
veh	ENSG00000255495	BA-exvivo_lh_thickness_BA6	chr8	11212851	11229966	0.588476	0.790361	chr8:11212851:C:G	rs920047	TRUE	TRUE	TRUE
[truncated: 4,549 more rows]
